# Supplementary material for: Four-Coordinate Co(III) Imide with an Unusually Tilted Terminal Imido Ligand
Source: Organometallics. 2024 Jan 12;43(3):341–8. doi: 10.1021/acs.organomet.3c00473 (PMC10865434; doi:10.1021/acs.organomet.3c00473)
Supplement: Supplementary file 2 — om3c00473_si_002.xyz [file om3c00473_si_002.xyz]

(*L)CoNCH3

30
Coordinates from ORCA-job surface E -2297.948940528268
  C      -0.093308      1.514431     -2.185320
  Co     -0.588145      0.537122     -0.541201
  N      -1.495516      1.350304      0.724746
  C      -2.390468     -1.800784     -1.338553
  N      -1.230974     -1.121244     -1.359300
  N      -0.372966     -1.880268     -2.107297
  C      -0.972684     -3.028838     -2.552963
  C      -2.274651     -2.997732     -2.076342
  N       1.665224     -1.194991     -1.091001
  N       1.135314     -0.324078     -0.182536
  C       1.983729     -0.322549      0.861380
  C       3.066473     -1.198227      0.617080
  C       2.832971     -1.745973     -0.634860
  C       0.967080     -1.387200     -2.345921
  Si      0.850209      0.322954     -3.253248
  H      -3.262278     -1.440040     -0.804323
  H      -0.489470     -3.785261     -3.164431
  H       1.789568      0.289076      1.733971
  H       3.915218     -1.423963      1.252172
  H       1.510894     -2.127930     -2.939192
  H      -1.011328      1.856338     -2.683837
  H       0.526697      2.378736     -1.908829
  H       3.422883     -2.465646     -1.196178
  H      -3.042564     -3.748187     -2.236839
  H      -1.584968      2.806173      2.120405
  H      -3.106371      2.445640      1.257612
  H      -2.476397      1.295477      2.478069
  H       0.173310      0.082008     -4.550147
  H       2.238561      0.780529     -3.501437
  C      -2.181095      1.989764      1.664689
30
Coordinates from ORCA-job surface E -2297.957736045948
  C      -0.092405      1.503827     -2.181436
  Co     -0.588002      0.523586     -0.532861
  N      -1.485893      1.327617      0.719650
  C      -2.387529     -1.794410     -1.356582
  N      -1.225204     -1.119521     -1.375295
  N      -0.367740     -1.886968     -2.112274
  C      -0.968328     -3.033350     -2.549178
  C      -2.274267     -2.995440     -2.084692
  N       1.667904     -1.201812     -1.096112
  N       1.142521     -0.321147     -0.195580
  C       1.992908     -0.314452      0.846149
  C       3.069318     -1.193656      0.609101
  C       2.828667     -1.754470     -0.636032
  C       0.970264     -1.385977     -2.353374
  Si      0.850384      0.328738     -3.258624
  H      -3.250490     -1.415771     -0.821458
  H      -0.468690     -3.785729     -3.148636
  H       1.792647      0.304552      1.712731
  H       3.915110     -1.412943      1.250349
  H       1.514812     -2.129027     -2.945463
  H      -1.014501      1.848517     -2.671224
  H       0.521416      2.370689     -1.897405
  H       3.402827     -2.481614     -1.199088
  H      -3.042702     -3.743308     -2.243505
  H      -1.604016      2.821081      2.147643
  H      -3.123855      2.464367      1.285674
  H      -2.507652      1.320705      2.521194
  H       0.178043      0.056270     -4.560872
  H       2.256018      0.759058     -3.505886
  C      -2.196614      1.996226      1.689453
30
Coordinates from ORCA-job surface E -2297.964527767385
  C      -0.094680      1.485866     -2.167996
  Co     -0.593128      0.502111     -0.509021
  N      -1.470993      1.289231      0.713895
  C      -2.384857     -1.781102     -1.373866
  N      -1.216708     -1.114027     -1.391996
  N      -0.361694     -1.893609     -2.117556
  C      -0.968571     -3.033913     -2.547692
  C      -2.276897     -2.988761     -2.088622
  N       1.669433     -1.208560     -1.101449
  N       1.146566     -0.315817     -0.210798
  C       1.999145     -0.301475      0.830064
  C       3.068066     -1.186732      0.604514
  C       2.826276     -1.756839     -0.637479
  C       0.973513     -1.381600     -2.362715
  Si      0.846434      0.341028     -3.261284
  H      -3.231701     -1.372578     -0.835049
  H      -0.445090     -3.776884     -3.137452
  H       1.786667      0.327759      1.686772
  H       3.907180     -1.396045      1.257575
  H       1.519576     -2.125177     -2.954985
  H      -1.024067      1.834530     -2.641155
  H       0.507486      2.356387     -1.869867
  H       3.382580     -2.489684     -1.209335
  H      -3.048064     -3.733462     -2.243068
  H      -1.613412      2.821192      2.153737
  H      -3.123673      2.468848      1.296417
  H      -2.530218      1.345586      2.548571
  H       0.185259      0.018815     -4.570082
  H       2.275997      0.726339     -3.509061
  C      -2.205474      1.994212      1.705353
30
Coordinates from ORCA-job surface E -2297.967369087251
  C      -0.098734      1.469391     -2.151167
  Co     -0.601256      0.482796     -0.480344
  N      -1.459233      1.254096      0.712399
  C      -2.383824     -1.768256     -1.381794
  N      -1.210388     -1.107328     -1.400602
  N      -0.357777     -1.897053     -2.118377
  C      -0.971915     -3.033516     -2.546158
  C      -2.283014     -2.976929     -2.094903
  N       1.667466     -1.213133     -1.102686
  N       1.145361     -0.310912     -0.219896
  C       1.999552     -0.290529      0.821452
  C       3.070370     -1.173140      0.599885
  C       2.824694     -1.756811     -0.635582
  C       0.975195     -1.378581     -2.367723
  Si      0.840968      0.351243     -3.259059
  H      -3.218084     -1.337042     -0.840760
  H      -0.432667     -3.770058     -3.130458
  H       1.778051      0.346511      1.670134
  H       3.908844     -1.367569      1.258255
  H       1.522784     -2.120198     -2.961608
  H      -1.034701      1.821049     -2.608642
  H       0.492734      2.342461     -1.839752
  H       3.369425     -2.493413     -1.214312
  H      -3.059642     -3.715406     -2.252062
  H      -1.604055      2.810480      2.140726
  H      -3.110884      2.462120      1.280418
  H      -2.537954      1.351796      2.551491
  H       0.192884     -0.010639     -4.569993
  H       2.285466      0.697782     -3.508533
  C      -2.204713      1.986429      1.706021
30
Coordinates from ORCA-job surface E -2297.968285966207
  C      -0.102130      1.459717     -2.139040
  Co     -0.607882      0.471535     -0.459462
  N      -1.455322      1.235239      0.716728
  C      -2.385745     -1.759415     -1.385634
  N      -1.208071     -1.104010     -1.400885
  N      -0.357168     -1.897785     -2.116422
  C      -0.977221     -3.030857     -2.549493
  C      -2.287150     -2.970127     -2.095565
  N       1.665163     -1.214559     -1.100932
  N       1.142570     -0.309080     -0.221490
  C       2.000250     -0.280679      0.817921
  C       3.070639     -1.166025      0.600183
  C       2.828101     -1.750402     -0.635207
  C       0.975493     -1.379333     -2.367475
  Si      0.837329      0.354232     -3.255213
  H      -3.217045     -1.319554     -0.846871
  H      -0.436259     -3.765256     -3.135485
  H       1.777770      0.361666      1.662229
  H       3.908575     -1.355146      1.260802
  H       1.524091     -2.118189     -2.963403
  H      -1.041561      1.812306     -2.588278
  H       0.484112      2.333629     -1.820758
  H       3.372552     -2.485421     -1.216900
  H      -3.066600     -3.705887     -2.253467
  H      -1.586900      2.797053      2.126887
  H      -3.095024      2.456676      1.255332
  H      -2.539857      1.345596      2.540249
  H       0.197079     -0.023577     -4.564568
  H       2.284752      0.683447     -3.506406
  C      -2.199589      1.979847      1.698995
30
Coordinates from ORCA-job surface E -2297.968758736652
  C      -0.104595      1.452016     -2.129186
  Co     -0.613827      0.463232     -0.441798
  N      -1.456621      1.225109      0.725968
  C      -2.388256     -1.756026     -1.384534
  N      -1.208016     -1.104271     -1.396232
  N      -0.358483     -1.898686     -2.112036
  C      -0.982177     -3.029439     -2.551530
  C      -2.293888     -2.960927     -2.104919
  N       1.662645     -1.216085     -1.096477
  N       1.139308     -0.310526     -0.218190
  C       1.999308     -0.276451      0.819540
  C       3.078631     -1.151051      0.595783
  C       2.831171     -1.745445     -0.633097
  C       0.974948     -1.383712     -2.363322
  Si      0.835447      0.351432     -3.250344
  H      -3.221144     -1.317076     -0.847524
  H      -0.445657     -3.765398     -3.139877
  H       1.778299      0.366525      1.663589
  H       3.923357     -1.330031      1.250609
  H       1.523965     -2.120662     -2.960374
  H      -1.045700      1.804397     -2.574702
  H       0.479726      2.325846     -1.807746
  H       3.378854     -2.479225     -1.213779
  H      -3.077413     -3.690740     -2.272018
  H      -1.568123      2.782618      2.117748
  H      -3.076833      2.458118      1.228090
  H      -2.545503      1.338541      2.523238
  H       0.199138     -0.028722     -4.557086
  H       2.280198      0.676181     -3.503028
  C      -2.193812      1.976098      1.689607
30
Coordinates from ORCA-job surface E -2297.968913388624
  C      -0.105672      1.447136     -2.124709
  Co     -0.617159      0.458443     -0.432145
  N      -1.460167      1.222562      0.734812
  C      -2.390558     -1.755802     -1.385380
  N      -1.208240     -1.107897     -1.390827
  N      -0.359801     -1.900198     -2.109416
  C      -0.985999     -3.026741     -2.557875
  C      -2.296063     -2.960271     -2.106532
  N       1.662360     -1.217125     -1.093763
  N       1.137402     -0.314414     -0.214291
  C       2.001660     -0.272383      0.819398
  C       3.081288     -1.147355      0.595925
  C       2.837537     -1.737360     -0.635528
  C       0.974592     -1.388307     -2.359744
  Si      0.835099      0.346615     -3.247711
  H      -3.226819     -1.320768     -0.850579
  H      -0.455881     -3.762959     -3.151567
  H       1.783709      0.371046      1.663800
  H       3.927269     -1.326743      1.249056
  H       1.523640     -2.124519     -2.957187
  H      -1.047133      1.798557     -2.570010
  H       0.479027      2.320554     -1.803180
  H       3.391370     -2.466710     -1.215988
  H      -3.079837     -3.689679     -2.274834
  H      -1.556585      2.771450      2.122857
  H      -3.061452      2.473022      1.212098
  H      -2.561529      1.339216      2.509963
  H       0.198340     -0.027738     -4.553045
  H       2.275944      0.676507     -3.501553
  C      -2.191391      1.977500      1.684325
30
Coordinates from ORCA-job surface E -2297.968993557331
  C      -0.106043      1.442474     -2.122482
  Co     -0.619288      0.454292     -0.425869
  N      -1.463073      1.221061      0.741303
  C      -2.390809     -1.759134     -1.383608
  N      -1.208054     -1.112365     -1.386451
  N      -0.360283     -1.902740     -2.107397
  C      -0.987193     -3.026671     -2.560614
  C      -2.298597     -2.958630     -2.113326
  N       1.662534     -1.219027     -1.091946
  N       1.136244     -0.318667     -0.211287
  C       2.002140     -0.273765      0.820678
  C       3.087984     -1.139404      0.591603
  C       2.840951     -1.734236     -0.636916
  C       0.974500     -1.392145     -2.357363
  Si      0.835268      0.342050     -3.246499
  H      -3.228402     -1.328104     -0.847730
  H      -0.460099     -3.763021     -3.156733
  H       1.784391      0.367227      1.666961
  H       3.938520     -1.313797      1.240159
  H       1.523353     -2.129017     -2.954063
  H      -1.047697      1.792998     -2.567954
  H       0.479036      2.315661     -1.801204
  H       3.397642     -2.461698     -1.216929
  H      -3.083604     -3.685390     -2.287090
  H      -1.550004      2.760823      2.138099
  H      -3.046456      2.498002      1.203629
  H      -2.586981      1.346366      2.499641
  H       0.196996     -0.027045     -4.551855
  H       2.273980      0.677676     -3.501249
  C      -2.192008      1.981866      1.682863
30
Coordinates from ORCA-job surface E -2297.969101709035
  C      -0.107235      1.432235     -2.118226
  Co     -0.623550      0.444992     -0.413247
  N      -1.467856      1.216105      0.753182
  C      -2.390904     -1.765491     -1.381941
  N      -1.206829     -1.121696     -1.378503
  N      -0.360299     -1.908499     -2.104291
  C      -0.989239     -3.026247     -2.567708
  C      -2.301584     -2.958617     -2.122528
  N       1.663473     -1.222920     -1.089674
  N       1.134132     -0.327159     -0.206552
  C       2.004806     -0.274394      0.820743
  C       3.098112     -1.128279      0.585086
  C       2.849150     -1.726268     -0.641822
  C       0.974738     -1.398704     -2.354260
  Si      0.834985      0.334203     -3.245000
  H      -3.229678     -1.339703     -0.843787
  H      -0.466031     -3.760814     -3.169341
  H       1.786736      0.363349      1.669395
  H       3.954273     -1.296148      1.227923
  H       1.523306     -2.137218     -2.949222
  H      -1.049816      1.781019     -2.562875
  H       0.477636      2.305329     -1.796660
  H       3.410912     -2.448796     -1.222979
  H      -3.087842     -3.682251     -2.303016
  H      -1.538516      2.734426      2.177266
  H      -3.010081      2.557206      1.188921
  H      -2.647807      1.365503      2.476218
  H       0.193741     -0.027158     -4.551087
  H       2.271065      0.679617     -3.501681
  C      -2.194848      1.992015      1.682034
30
Coordinates from ORCA-job surface E -2297.969174371066
  C      -0.109616      1.421255     -2.113571
  Co     -0.628179      0.434943     -0.399978
  N      -1.471939      1.209285      0.764491
  C      -2.390788     -1.771992     -1.380447
  N      -1.205410     -1.130940     -1.370897
  N      -0.359687     -1.914640     -2.101034
  C      -0.990925     -3.026404     -2.574443
  C      -2.303644     -2.959952     -2.129741
  N       1.664318     -1.226509     -1.087949
  N       1.132154     -0.334635     -0.202606
  C       2.008003     -0.273753      0.819804
  C       3.107729     -1.117441      0.578484
  C       2.857495     -1.717653     -0.647332
  C       0.975047     -1.404179     -2.352133
  Si      0.833439      0.327556     -3.243842
  H      -3.229359     -1.349230     -0.839572
  H      -0.469373     -3.757886     -3.181277
  H       1.788593      0.361441      1.670045
  H       3.968708     -1.278582      1.216570
  H       1.523452     -2.144659     -2.944936
  H      -1.053799      1.768261     -2.556005
  H       0.473889      2.294738     -1.790900
  H       3.422964     -2.435253     -1.230961
  H      -3.090879     -3.681045     -2.315716
  H      -1.526529      2.693419      2.228903
  H      -2.957443      2.629056      1.172916
  H      -2.722727      1.386982      2.439875
  H       0.189636     -0.029502     -4.550564
  H       2.268005      0.680357     -3.502463
  C      -2.198184      2.002600      1.681652
30
Coordinates from ORCA-job surface E -2297.969228295714
  C      -0.112968      1.412907     -2.110097
  Co     -0.631762      0.427428     -0.390296
  N      -1.474774      1.203577      0.772711
  C      -2.390765     -1.777632     -1.378842
  N      -1.204700     -1.137993     -1.365062
  N      -0.358990     -1.919474     -2.097921
  C      -0.991694     -3.027497     -2.578277
  C      -2.304470     -2.962242     -2.133622
  N       1.664883     -1.228365     -1.086912
  N       1.131122     -0.338845     -0.200020
  C       2.011368     -0.271476      0.818267
  C       3.115023     -1.108935      0.573202
  C       2.863905     -1.710323     -0.651889
  C       0.975063     -1.407441     -2.350893
  Si      0.830699      0.323213     -3.243147
  H      -3.228488     -1.355884     -0.835804
  H      -0.469717     -3.755957     -3.188426
  H       1.790709      0.362655      1.669007
  H       3.979274     -1.264890      1.208124
  H       1.523453     -2.149674     -2.941655
  H      -1.058884      1.758279     -2.549992
  H       0.468713      2.287170     -1.786427
  H       3.431053     -2.424448     -1.238176
  H      -3.092200     -3.681820     -2.323268
  H      -1.517539      2.640904      2.284824
  H      -2.894943      2.699417      1.160237
  H      -2.797262      1.405045      2.392506
  H       0.184982     -0.033110     -4.549747
  H       2.264493      0.680254     -3.503232
  C      -2.200635      2.010794      1.681198
30
Coordinates from ORCA-job surface E -2297.969289718894
  C      -0.116899      1.407681     -2.107963
  Co     -0.634023      0.422885     -0.384862
  N      -1.476366      1.199604      0.777663
  C      -2.390974     -1.782271     -1.377455
  N      -1.204845     -1.142727     -1.361217
  N      -0.358407     -1.922763     -2.095186
  C      -0.991594     -3.029211     -2.579547
  C      -2.304048     -2.965591     -2.134174
  N       1.665199     -1.228560     -1.086489
  N       1.131167     -0.339927     -0.198669
  C       2.014651     -0.268502      0.816618
  C       3.120269     -1.102839      0.569090
  C       2.868063     -1.705000     -0.655244
  C       0.974723     -1.408571     -2.350361
  Si      0.827154      0.321124     -3.242761
  H      -3.227512     -1.359897     -0.832999
  H      -0.467429     -3.754890     -3.191190
  H       1.792950      0.365650      1.667103
  H       3.986555     -1.255086      1.202123
  H       1.523205     -2.152257     -2.939346
  H      -1.064450      1.751641     -2.545422
  H       0.462819      2.282966     -1.783581
  H       3.434899     -2.417332     -1.244070
  H      -3.091607     -3.684979     -2.325348
  H      -1.513441      2.581672      2.339883
  H      -2.828206      2.763094      1.153210
  H      -2.865702      1.420532      2.338119
  H       0.180097     -0.037264     -4.548580
  H       2.260808      0.679641     -3.503658
  C      -2.202105      2.016815      1.680683
30
Coordinates from ORCA-job surface E -2297.969359663664
  C      -0.121599      1.406109     -2.107301
  Co     -0.634663      0.421893     -0.384425
  N      -1.476534      1.197878      0.779036
  C      -2.391386     -1.786111     -1.375901
  N      -1.206022     -1.144956     -1.359457
  N      -0.358072     -1.924339     -2.092689
  C      -0.990329     -3.031853     -2.577448
  C      -2.302502     -2.969678     -2.131868
  N       1.665330     -1.226816     -1.086677
  N       1.132577     -0.337508     -0.198615
  C       2.018188     -0.264514      0.814749
  C       3.123305     -1.099611      0.566399
  C       2.869864     -1.701829     -0.657333
  C       0.973894     -1.407533     -2.350307
  Si      0.822601      0.321328     -3.242543
  H      -3.226687     -1.361841     -0.830935
  H      -0.462303     -3.755407     -3.188336
  H       1.796170      0.371052      1.664126
  H       3.990202     -1.250203      1.198991
  H       1.522608     -2.152130     -2.938018
  H      -1.070585      1.748815     -2.542703
  H       0.456195      2.282667     -1.782835
  H       3.434421     -2.414220     -1.248351
  H      -3.089321     -3.689962     -2.322960
  H      -1.513906      2.515461      2.393122
  H      -2.758732      2.819225      1.152412
  H      -2.926951      1.432463      2.276627
  H       0.174750     -0.041811     -4.546726
  H       2.256557      0.678670     -3.503617
  C      -2.202121      2.020399      1.679954
30
Coordinates from ORCA-job surface E -2297.969417717956
  C      -0.125968      1.404592     -2.106746
  Co     -0.635221      0.421135     -0.384016
  N      -1.476912      1.196882      0.780718
  C      -2.391736     -1.789776     -1.374105
  N      -1.206974     -1.147454     -1.357279
  N      -0.358023     -1.925977     -2.090139
  C      -0.989286     -3.034048     -2.575573
  C      -2.301284     -2.973370     -2.129720
  N       1.665600     -1.225334     -1.086617
  N       1.133859     -0.335700     -0.198364
  C       2.021214     -0.261171      0.813281
  C       3.127063     -1.094871      0.563073
  C       2.871599     -1.698779     -0.659213
  C       0.973018     -1.407467     -2.349556
  Si      0.818503      0.320590     -3.242155
  H      -3.226896     -1.365125     -0.829190
  H      -0.459257     -3.756336     -3.186227
  H       1.799624      0.375202      1.662180
  H       3.995374     -1.243202      1.194263
  H       1.521961     -2.152411     -2.936612
  H      -1.076023      1.745878     -2.540965
  H       0.450560      2.282239     -1.782932
  H       3.434950     -2.411225     -1.251336
  H      -3.087374     -3.694502     -2.320718
  H      -1.522405      2.447440      2.444239
  H      -2.686649      2.871372      1.157724
  H      -2.984648      1.450436      2.212314
  H       0.169692     -0.045252     -4.544774
  H       2.251938      0.678419     -3.503751
  C      -2.201350      2.023455      1.678568
30
Coordinates from ORCA-job surface E -2297.969477405239
  C      -0.130449      1.405010     -2.107216
  Co     -0.634821      0.422458     -0.386279
  N      -1.476356      1.197482      0.780326
  C      -2.391577     -1.792982     -1.371335
  N      -1.207846     -1.148713     -1.356072
  N      -0.358126     -1.926914     -2.087917
  C      -0.987533     -3.036813     -2.571405
  C      -2.299890     -2.976654     -2.126571
  N       1.666125     -1.223099     -1.087054
  N       1.135668     -0.332602     -0.199151
  C       2.024007     -0.257246      0.811416
  C       3.129473     -1.091248      0.560628
  C       2.872301     -1.696696     -0.660485
  C       0.972030     -1.407137     -2.348762
  Si      0.814248      0.320367     -3.242054
  H      -3.227444     -1.368915     -0.827061
  H      -0.456503     -3.759425     -3.180772
  H       1.804059      0.380514      1.659698
  H       3.998464     -1.238784      1.191078
  H       1.521361     -2.151290     -2.936374
  H      -1.081117      1.744808     -2.541324
  H       0.445489      2.283769     -1.785261
  H       3.434772     -2.409971     -1.252428
  H      -3.085250     -3.698731     -2.317010
  H      -1.538215      2.375839      2.493313
  H      -2.613957      2.917286      1.170803
  H      -3.036401      1.470029      2.144369
  H       0.164687     -0.047858     -4.542984
  H       2.246790      0.678844     -3.504554
  C      -2.199038      2.024310      1.676807
30
Coordinates from ORCA-job surface E -2297.969530980234
  C      -0.134315      1.404612     -2.107562
  Co     -0.634854      0.423022     -0.387271
  N      -1.475878      1.197608      0.780331
  C      -2.390885     -1.795645     -1.368695
  N      -1.207759     -1.150352     -1.354669
  N      -0.357985     -1.928290     -2.086290
  C      -0.986202     -3.039079     -2.568360
  C      -2.298455     -2.980119     -2.122592
  N       1.666878     -1.221664     -1.087725
  N       1.136764     -0.330764     -0.200217
  C       2.025721     -0.254253      0.809592
  C       3.132173     -1.086442      0.557729
  C       2.873341     -1.694538     -0.661855
  C       0.971425     -1.407665     -2.348160
  Si      0.810731      0.319539     -3.242310
  H      -3.227910     -1.373012     -0.825119
  H      -0.455975     -3.762493     -3.177441
  H       1.807248      0.384024      1.657859
  H       4.002361     -1.232422      1.186895
  H       1.521155     -2.150510     -2.936953
  H      -1.085368      1.742925     -2.542037
  H       0.441407      2.284342     -1.787787
  H       3.436232     -2.408228     -1.252860
  H      -3.083046     -3.703424     -2.311420
  H      -1.562783      2.305010      2.539422
  H      -2.540028      2.959636      1.190836
  H      -3.084943      1.498168      2.076582
  H       0.160457     -0.049403     -4.542300
  H       2.242145      0.680061     -3.506380
  C      -2.196705      2.024997      1.675126
30
Coordinates from ORCA-job surface E -2297.969573318701
  C      -0.138081      1.405381     -2.108894
  Co     -0.634481      0.424802     -0.389709
  N      -1.474446      1.198375      0.778389
  C      -2.388936     -1.797998     -1.364662
  N      -1.206929     -1.150769     -1.354491
  N      -0.357383     -1.929243     -2.085603
  C      -0.984101     -3.042316     -2.563207
  C      -2.296522     -2.983387     -2.117218
  N       1.667933     -1.219759     -1.089542
  N       1.137763     -0.328102     -0.202873
  C       2.026719     -0.250565      0.806794
  C       3.132494     -1.083910      0.556384
  C       2.873889     -1.692724     -0.663137
  C       0.971135     -1.407513     -2.348651
  Si      0.807193      0.319680     -3.243605
  H      -3.226968     -1.377127     -0.821303
  H      -0.455235     -3.767750     -3.171049
  H       1.809848      0.388740      1.654690
  H       4.002418     -1.230333      1.185811
  H       1.521422     -2.148188     -2.939556
  H      -1.089238      1.742342     -2.544294
  H       0.437759      2.286184     -1.792110
  H       3.437719     -2.406973     -1.252535
  H      -3.080527     -3.707884     -2.303766
  H      -1.594352      2.232787      2.582327
  H      -2.466766      2.996168      1.219100
  H      -3.127858      1.529913      2.008147
  H       0.156541     -0.050273     -4.543086
  H       2.237694      0.682069     -3.509990
  C      -2.193753      2.024013      1.674007
30
Coordinates from ORCA-job surface E -2297.969592789619
  C      -0.141304      1.403846     -2.109112
  Co     -0.635283      0.424073     -0.388705
  N      -1.474178      1.197395      0.779018
  C      -2.387442     -1.800505     -1.361891
  N      -1.205927     -1.152515     -1.353263
  N      -0.356515     -1.930871     -2.084925
  C      -0.983016     -3.044648     -2.561102
  C      -2.294453     -2.987564     -2.111835
  N       1.668704     -1.218841     -1.090996
  N       1.137919     -0.327249     -0.204437
  C       2.027416     -0.248226      0.804664
  C       3.134417     -1.079820      0.553747
  C       2.875502     -1.690052     -0.665064
  C       0.971101     -1.407605     -2.349546
  Si      0.804152      0.319234     -3.244854
  H      -3.225406     -1.380095     -0.818048
  H      -0.454670     -3.770161     -3.169324
  H       1.810315      0.390985      1.652581
  H       4.005191     -1.224592      1.182369
  H       1.521695     -2.147538     -2.941113
  H      -1.093006      1.739685     -2.544251
  H       0.434004      2.285624     -1.793967
  H       3.440021     -2.403930     -1.254267
  H      -3.077681     -3.713578     -2.295720
  H      -1.631863      2.164008      2.619475
  H      -2.390973      3.029547      1.250032
  H      -3.167993      1.571604      1.940614
  H       0.152841     -0.051665     -4.544151
  H       2.234153      0.683534     -3.513274
  C      -2.192771      2.025560      1.673717
30
Coordinates from ORCA-job surface E -2297.969596934813
  C      -0.142590      1.406603     -2.111251
  Co     -0.634271      0.427201     -0.392684
  N      -1.472591      1.199462      0.775397
  C      -2.385723     -1.800545     -1.359337
  N      -1.205358     -1.150516     -1.355210
  N      -0.355983     -1.929904     -2.085965
  C      -0.981283     -3.046718     -2.556529
  C      -2.292168     -2.989938     -2.105545
  N       1.669186     -1.216864     -1.093142
  N       1.138527     -0.324321     -0.207345
  C       2.026589     -0.246825      0.803148
  C       3.131960     -1.081325      0.554525
  C       2.874100     -1.690784     -0.664918
  C       0.971090     -1.405818     -2.351311
  Si      0.802578      0.321082     -3.246680
  H      -3.223662     -1.380107     -0.815486
  H      -0.453185     -3.773827     -3.163061
  H       1.809763      0.393092      1.650596
  H       4.001374     -1.227993      1.184591
  H       1.521959     -2.144385     -2.944297
  H      -1.093960      1.742330     -2.547313
  H       0.433155      2.288912     -1.798182
  H       3.438488     -2.405718     -1.252971
  H      -3.074633     -3.717669     -2.285885
  H      -1.649116      2.129305      2.635193
  H      -2.360989      3.039669      1.268666
  H      -3.181325      1.584498      1.909380
  H       0.151484     -0.051263     -4.545821
  H       2.232577      0.684959     -3.516411
  C      -2.191044      2.023043      1.674220
30
Coordinates from ORCA-job surface E -2297.969598452471
  C      -0.142660      1.405751     -2.111365
  Co     -0.634757      0.426519     -0.391592
  N      -1.473049      1.199333      0.776251
  C      -2.385356     -1.801384     -1.358428
  N      -1.205160     -1.151065     -1.354745
  N      -0.355815     -1.930192     -2.085938
  C      -0.981216     -3.047161     -2.556353
  C      -2.291984     -2.990388     -2.105278
  N       1.669216     -1.216750     -1.093432
  N       1.138145     -0.324723     -0.207330
  C       2.026503     -0.246548      0.802866
  C       3.132140     -1.080734      0.554150
  C       2.874787     -1.689592     -0.665627
  C       0.971158     -1.405840     -2.351716
  Si      0.802361      0.320643     -3.247248
  H      -3.222785     -1.380857     -0.813847
  H      -0.452873     -3.773871     -3.163160
  H       1.809002      0.393137      1.650318
  H       4.001683     -1.227129      1.184101
  H       1.521985     -2.144965     -2.944083
  H      -1.094193      1.741467     -2.547079
  H       0.432983      2.288129     -1.798317
  H       3.439451     -2.403885     -1.254205
  H      -3.074505     -3.718002     -2.285889
  H      -1.655448      2.119672      2.639964
  H      -2.349140      3.044403      1.273744
  H      -3.187126      1.592263      1.899618
  H       0.150920     -0.051638     -4.546348
  H       2.232249      0.685024     -3.517394
  C      -2.191566      2.024023      1.674731
30
Coordinates from ORCA-job surface E -2297.969600516844
  C      -0.141685      1.406373     -2.112385
  Co     -0.634721      0.427190     -0.392180
  N      -1.473155      1.200484      0.775502
  C      -2.384986     -1.800883     -1.358045
  N      -1.204975     -1.150229     -1.355531
  N      -0.355812     -1.929463     -2.086839
  C      -0.981150     -3.047169     -2.555803
  C      -2.291398     -2.990841     -2.103343
  N       1.669092     -1.216330     -1.094049
  N       1.137643     -0.324591     -0.207886
  C       2.025224     -0.247165      0.803067
  C       3.131035     -1.081213      0.554520
  C       2.874152     -1.689848     -0.665408
  C       0.971279     -1.405305     -2.352564
  Si      0.802971      0.320876     -3.248291
  H      -3.222055     -1.379941     -0.813237
  H      -0.452857     -3.773936     -3.162587
  H       1.806952      0.392150      1.650593
  H       4.000383     -1.227853      1.184686
  H       1.522022     -2.144815     -2.944551
  H      -1.092975      1.742534     -2.548296
  H       0.434368      2.288574     -1.799581
  H       3.438949     -2.404075     -1.253942
  H      -3.073657     -3.719051     -2.282716
  H      -1.654428      2.119402      2.639972
  H      -2.351338      3.043645      1.274862
  H      -3.186406      1.589656      1.900961
  H       0.151502     -0.051136     -4.547483
  H       2.232873      0.685118     -3.518707
  C      -2.191896      2.023483      1.675630
30
Coordinates from ORCA-job surface E -2297.969601689907
  C      -0.140334      1.407550     -2.113996
  Co     -0.634500      0.428449     -0.393574
  N      -1.473080      1.202270      0.773957
  C      -2.384512     -1.800208     -1.357371
  N      -1.204852     -1.148893     -1.356753
  N      -0.355942     -1.928391     -2.087961
  C      -0.980916     -3.047275     -2.554599
  C      -2.290855     -2.991025     -2.101277
  N       1.668910     -1.215624     -1.094801
  N       1.137040     -0.324120     -0.208720
  C       2.023614     -0.247579      0.803203
  C       3.129187     -1.082141      0.555379
  C       2.873153     -1.690184     -0.665009
  C       0.971359     -1.404666     -2.353473
  Si      0.803809      0.321193     -3.249678
  H      -3.221316     -1.378965     -0.812401
  H      -0.452759     -3.774412     -3.161052
  H       1.804720      0.391558      1.650694
  H       3.997980     -1.229553      1.186137
  H       1.522039     -2.144496     -2.945127
  H      -1.091263      1.744278     -2.550261
  H       0.436378      2.289451     -1.801556
  H       3.438198     -2.404413     -1.253298
  H      -3.072873     -3.719806     -2.279381
  H      -1.651552      2.120287      2.639056
  H      -2.356874      3.041613      1.276077
  H      -3.183905      1.584055      1.904851
  H       0.152362     -0.050585     -4.548901
  H       2.233711      0.685049     -3.520440
  C      -2.191975      2.022223      1.676646
30
Coordinates from ORCA-job surface E -2297.969601583427
  C      -0.139931      1.407894     -2.114608
  Co     -0.634435      0.428836     -0.394121
  N      -1.473016      1.202819      0.773349
  C      -2.384519     -1.800009     -1.357290
  N      -1.204924     -1.148535     -1.357075
  N      -0.356069     -1.928114     -2.088157
  C      -0.980848     -3.047315     -2.554195
  C      -2.290788     -2.991076     -2.100780
  N       1.668813     -1.215360     -1.094908
  N       1.136854     -0.323847     -0.208929
  C       2.023233     -0.247420      0.803192
  C       3.128755     -1.082074      0.555566
  C       2.872852     -1.690159     -0.664858
  C       0.971319     -1.404602     -2.353565
  Si      0.804025      0.321163     -3.250115
  H      -3.221365     -1.378668     -0.812465
  H      -0.452699     -3.774555     -3.160528
  H       1.804296      0.391777      1.650625
  H       3.997408     -1.229613      1.186485
  H       1.521994     -2.144542     -2.945079
  H      -1.090810      1.744746     -2.550877
  H       0.436981      2.289659     -1.802169
  H       3.437942     -2.404448     -1.253025
  H      -3.072720     -3.720025     -2.278558
  H      -1.651246      2.118816      2.639309
  H      -2.357181      3.041535      1.277566
  H      -3.183588      1.582986      1.904934
  H       0.152549     -0.050709     -4.549246
  H       2.233933      0.684769     -3.520989
  C      -2.191864      2.021711      1.676881
30
Coordinates from ORCA-job surface E -2297.970017144492
  C      -0.149696      1.415612     -2.100279
  Co     -0.633551      0.417738     -0.388126
  N      -1.472327      1.206003      0.769736
  C      -2.381705     -1.810404     -1.354856
  N      -1.202860     -1.157585     -1.353726
  N      -0.354274     -1.932683     -2.087884
  C      -0.977365     -3.051533     -2.557053
  C      -2.286910     -2.999089     -2.102014
  N       1.670071     -1.220095     -1.094845
  N       1.138036     -0.333183     -0.205967
  C       2.025372     -0.257990      0.805401
  C       3.131830     -1.090297      0.554087
  C       2.875381     -1.694668     -0.668075
  C       0.971117     -1.404291     -2.353378
  Si      0.798163      0.328772     -3.243538
  H      -3.218610     -1.391785     -0.808018
  H      -0.448584     -3.775655     -3.166575
  H       1.806371      0.378499      1.654860
  H       4.001505     -1.238418      1.183463
  H       1.522444     -2.140696     -2.948707
  H      -1.102119      1.753118     -2.532676
  H       0.424816      2.297695     -1.784302
  H       3.440894     -2.405915     -1.259529
  H      -3.067883     -3.728670     -2.281418
  H      -1.652296      2.139666      2.626857
  H      -2.349897      3.053204      1.254573
  H      -3.184733      1.603998      1.892560
  H       0.145209     -0.038757     -4.543171
  H       2.226903      0.696789     -3.514655
  C      -2.190351      2.036258      1.663625
30
Coordinates from ORCA-job surface E -2297.970036539988
  C      -0.149562      1.413772     -2.099187
  Co     -0.633921      0.416887     -0.386867
  N      -1.472707      1.205839      0.770443
  C      -2.381512     -1.812529     -1.352978
  N      -1.203235     -1.158462     -1.352377
  N      -0.354288     -1.932362     -2.088409
  C      -0.977186     -3.050888     -2.558776
  C      -2.286466     -2.999753     -2.102536
  N       1.670267     -1.219668     -1.095265
  N       1.137616     -0.334033     -0.204605
  C       2.024951     -0.260214      0.807006
  C       3.132226     -1.090914      0.553676
  C       2.876208     -1.693698     -0.669468
  C       0.970861     -1.403236     -2.353648
  Si      0.797098      0.329170     -3.241737
  H      -3.218233     -1.395597     -0.804586
  H      -0.448488     -3.773922     -3.169624
  H       1.805605      0.374426      1.657749
  H       4.002070     -1.239404      1.182719
  H       1.522415     -2.138343     -2.950340
  H      -1.102041      1.750542     -2.531763
  H       0.425558      2.295265     -1.783050
  H       3.442200     -2.403647     -1.261986
  H      -3.067056     -3.729651     -2.282269
  H      -1.652789      2.143499      2.624938
  H      -2.348666      3.055755      1.251062
  H      -3.185251      1.608341      1.890703
  H       0.143953     -0.038093     -4.541259
  H       2.225700      0.697421     -3.512842
  C      -2.190379      2.039135      1.661646
30
Coordinates from ORCA-job surface E -2297.970053269590
  C      -0.149670      1.409816     -2.095935
  Co     -0.634853      0.414527     -0.383548
  N      -1.473655      1.204513      0.772856
  C      -2.381126     -1.816599     -1.350935
  N      -1.203720     -1.160869     -1.349257
  N      -0.354245     -1.931872     -2.089160
  C      -0.976417     -3.049826     -2.561868
  C      -2.285012     -3.001851     -2.103414
  N       1.670454     -1.219052     -1.095896
  N       1.136618     -0.336535     -0.201608
  C       2.025076     -0.264276      0.809184
  C       3.133147     -1.092857      0.552620
  C       2.877440     -1.692336     -0.672173
  C       0.970203     -1.400955     -2.354001
  Si      0.794567      0.330442     -3.237651
  H      -3.217995     -1.402433     -0.800703
  H      -0.447614     -3.770588     -3.175284
  H       1.805799      0.367622      1.661967
  H       4.003534     -1.242042      1.180786
  H       1.522248     -2.133361     -2.953551
  H      -1.102599      1.745404     -2.528239
  H       0.426294      2.290316     -1.778836
  H       3.444126     -2.399809     -1.266959
  H      -3.064707     -3.732566     -2.283845
  H      -1.654188      2.152624      2.621200
  H      -2.345114      3.060713      1.242326
  H      -3.186986      1.618632      1.886825
  H       0.140907     -0.035984     -4.537094
  H       2.222896      0.699461     -3.508902
  C      -2.190457      2.045382      1.657464
30
Coordinates from ORCA-job surface E -2297.970055802500
  C      -0.149967      1.409269     -2.094898
  Co     -0.635090      0.413888     -0.382697
  N      -1.473881      1.203745      0.773755
  C      -2.380641     -1.817908     -1.350166
  N      -1.203672     -1.161488     -1.348782
  N      -0.354156     -1.931990     -2.089097
  C      -0.976077     -3.049869     -2.562168
  C      -2.284800     -3.002134     -2.104214
  N       1.670417     -1.219150     -1.095898
  N       1.136499     -0.337176     -0.201178
  C       2.024945     -0.265639      0.809615
  C       3.133612     -1.093077      0.552156
  C       2.877570     -1.692275     -0.672644
  C       0.970113     -1.400703     -2.354001
  Si      0.794068      0.330875     -3.237070
  H      -3.217402     -1.404506     -0.799158
  H      -0.447162     -3.770190     -3.176024
  H       1.805453      0.365428      1.662981
  H       4.004311     -1.242029      1.179934
  H       1.522237     -2.132815     -2.953870
  H      -1.103144      1.745004     -2.526612
  H       0.425699      2.289794     -1.777227
  H       3.444363     -2.399251     -1.267941
  H      -3.064512     -3.732643     -2.285371
  H      -1.654737      2.155347      2.620409
  H      -2.343640      3.061587      1.239314
  H      -3.187623      1.621684      1.885902
  H       0.140250     -0.035249     -4.536589
  H       2.222341      0.700209     -3.508534
  C      -2.190422      2.046903      1.656442
30
Coordinates from ORCA-job surface E -2297.970059888689
  C      -0.150997      1.408031     -2.091657
  Co     -0.635792      0.411932     -0.380157
  N      -1.474547      1.201089      0.776664
  C      -2.379742     -1.820714     -1.349368
  N      -1.203429     -1.163334     -1.347654
  N      -0.353840     -1.932458     -2.089092
  C      -0.975306     -3.049815     -2.563622
  C      -2.283789     -3.003841     -2.104998
  N       1.670421     -1.219581     -1.095981
  N       1.136261     -0.339119     -0.200108
  C       2.025079     -0.268554      0.810290
  C       3.134401     -1.094574      0.551458
  C       2.878178     -1.691996     -0.674094
  C       0.970000     -1.400220     -2.354127
  Si      0.792789      0.332208     -3.235695
  H      -3.216454     -1.408748     -0.797118
  H      -0.446218     -3.768807     -3.178934
  H       1.805291      0.360920      1.664817
  H       4.005453     -1.243608      1.178685
  H       1.522310     -2.131644     -2.954719
  H      -1.104884      1.744459     -2.521432
  H       0.423548      2.288725     -1.772195
  H       3.445369     -2.397491     -1.270820
  H      -3.063147     -3.734542     -2.286767
  H      -1.656441      2.162893      2.618428
  H      -2.339147      3.063590      1.230609
  H      -3.189477      1.630269      1.883480
  H       0.138508     -0.032859     -4.535470
  H       2.220846      0.702559     -3.507844
  C      -2.190298      2.050870      1.653789
30
Coordinates from ORCA-job surface E -2297.970061880858
  C      -0.151938      1.407380     -2.089049
  Co     -0.636352      0.410363     -0.378144
  N      -1.475063      1.198747      0.779155
  C      -2.379527     -1.822130     -1.349511
  N      -1.203226     -1.164762     -1.347043
  N      -0.353572     -1.933066     -2.089147
  C      -0.974755     -3.050219     -2.564418
  C      -2.283335     -3.004834     -2.105832
  N       1.670569     -1.220101     -1.096030
  N       1.136231     -0.340570     -0.199440
  C       2.025517     -0.269772      0.810511
  C       3.135152     -1.095196      0.550926
  C       2.878659     -1.692186     -0.674847
  C       0.970076     -1.400297     -2.354236
  Si      0.792028      0.332962     -3.234945
  H      -3.216364     -1.410614     -0.797106
  H      -0.445531     -3.768604     -3.180330
  H       1.805786      0.359271      1.665374
  H       4.006557     -1.243974      1.177709
  H       1.522466     -2.131467     -2.955038
  H      -1.106229      1.744471     -2.517452
  H       0.421738      2.288232     -1.768401
  H       3.446010     -2.396999     -1.272234
  H      -3.062602     -3.735469     -2.288195
  H      -1.657730      2.167759      2.617425
  H      -2.335826      3.064521      1.224708
  H      -3.190761      1.635982      1.882135
  H       0.137385     -0.031178     -4.534839
  H       2.219795      0.704173     -3.507674
  C      -2.190208      2.053217      1.652338
30
Coordinates from ORCA-job surface E -2297.970062402623
  C      -0.152399      1.407201     -2.087845
  Co     -0.636655      0.409673     -0.377196
  N      -1.475330      1.197677      0.780368
  C      -2.379552     -1.822623     -1.349627
  N      -1.203163     -1.165354     -1.346978
  N      -0.353477     -1.933383     -2.089325
  C      -0.974671     -3.050383     -2.565068
  C      -2.283160     -3.005291     -2.106066
  N       1.670762     -1.220307     -1.096111
  N       1.136305     -0.341124     -0.199250
  C       2.025655     -0.270151      0.810672
  C       3.135391     -1.095430      0.550806
  C       2.879128     -1.692087     -0.675227
  C       0.970163     -1.400463     -2.354303
  Si      0.791749      0.333119     -3.234660
  H      -3.216401     -1.411221     -0.797196
  H      -0.445481     -3.768542     -3.181258
  H       1.805879      0.358728      1.665617
  H       4.006821     -1.244247      1.177562
  H       1.522581     -2.131590     -2.955102
  H      -1.106705      1.744534     -2.516008
  H       0.421165      2.288039     -1.766983
  H       3.446646     -2.396570     -1.272827
  H      -3.062348     -3.736033     -2.288404
  H      -1.658273      2.169677      2.617099
  H      -2.334380      3.064952      1.222390
  H      -3.191289      1.638384      1.881625
  H       0.136894     -0.030519     -4.534498
  H       2.219265      0.704777     -3.507667
  C      -2.190170      2.054197      1.651832
30
Coordinates from ORCA-job surface E -2297.970468290487
  C      -0.162263      1.414988     -2.073352
  Co     -0.635754      0.398682     -0.371314
  N      -1.474530      1.200783      0.776579
  C      -2.376758     -1.832939     -1.347161
  N      -1.201133     -1.174323     -1.343616
  N      -0.351740     -1.937838     -2.088973
  C      -0.971247     -3.054473     -2.567806
  C      -2.279313     -3.013205     -2.107207
  N       1.671931     -1.224938     -1.095984
  N       1.137452     -0.350378     -0.196274
  C       2.027740     -0.280657      0.812900
  C       3.138363     -1.103581      0.549386
  C       2.881532     -1.696489     -0.678355
  C       0.969868     -1.400027     -2.354018
  Si      0.785797      0.340809     -3.227960
  H      -3.213647     -1.424274     -0.792753
  H      -0.441446     -3.769485     -3.187140
  H       1.807925      0.345499      1.669837
  H       4.010795     -1.252992      1.174607
  H       1.522904     -2.127590     -2.958585
  H      -1.118100      1.752926     -2.497624
  H       0.408906      2.296094     -1.748943
  H       3.449435     -2.397906     -1.279203
  H      -3.057533     -3.744578     -2.291149
  H      -1.658863      2.190086      2.604016
  H      -2.326707      3.075819      1.199176
  H      -3.191949      1.658953      1.868573
  H       0.129445     -0.018492     -4.528256
  H       2.212126      0.716880     -3.501171
  C      -2.188285      2.068284      1.638141
30
Coordinates from ORCA-job surface E -2297.970488785769
  C      -0.162273      1.413118     -2.071992
  Co     -0.636201      0.397756     -0.369810
  N      -1.474969      1.200505      0.777585
  C      -2.376528     -1.835041     -1.345303
  N      -1.201439     -1.175231     -1.342355
  N      -0.351722     -1.937502     -2.089671
  C      -0.971097     -3.053869     -2.569598
  C      -2.278804     -3.013893     -2.107642
  N       1.672233     -1.224478     -1.096512
  N       1.137094     -0.351289     -0.194977
  C       2.027278     -0.282979      0.814537
  C       3.138724     -1.104257      0.548982
  C       2.882417     -1.695582     -0.679720
  C       0.969644     -1.398901     -2.354372
  Si      0.784639      0.341182     -3.225958
  H      -3.213191     -1.428006     -0.789385
  H      -0.441448     -3.767834     -3.190224
  H       1.807062      0.341312      1.672712
  H       4.011327     -1.254077      1.173865
  H       1.522906     -2.125080     -2.960364
  H      -1.117979      1.750266     -2.496913
  H       0.409754      2.293638     -1.747867
  H       3.450813     -2.395717     -1.281549
  H      -3.056634     -3.745615     -2.291838
  H      -1.659275      2.194360      2.601978
  H      -2.325512      3.078172      1.195238
  H      -3.192375      1.663329      1.866671
  H       0.128073     -0.017625     -4.526141
  H       2.210707      0.717750     -3.499176
  C      -2.188272      2.071227      1.636167
30
Coordinates from ORCA-job surface E -2297.970507481992
  C      -0.162830      1.409131     -2.068038
  Co     -0.637355      0.395248     -0.365895
  N      -1.476080      1.198910      0.780758
  C      -2.375851     -1.839344     -1.343018
  N      -1.201722     -1.177730     -1.339460
  N      -0.351564     -1.936959     -2.090801
  C      -0.970246     -3.052933     -2.572774
  C      -2.277097     -3.016131     -2.108378
  N       1.672633     -1.223763     -1.097436
  N       1.136230     -0.353943     -0.192192
  C       2.027249     -0.287419      0.816767
  C       3.139379     -1.106712      0.548068
  C       2.883767     -1.694302     -0.682481
  C       0.969054     -1.396371     -2.354962
  Si      0.781805      0.342525     -3.221387
  H      -3.212517     -1.435101     -0.785115
  H      -0.440602     -3.764637     -3.195964
  H       1.806919      0.334031      1.676944
  H       4.012396     -1.257571      1.172180
  H       1.522830     -2.119614     -2.963996
  H      -1.118526      1.744972     -2.493851
  H       0.410617      2.288711     -1.744083
  H       3.452949     -2.391861     -1.286520
  H      -3.053998     -3.748732     -2.293194
  H      -1.660404      2.204884      2.597756
  H      -2.321947      3.082775      1.185242
  H      -3.193879      1.674045      1.862682
  H       0.124649     -0.014890     -4.521515
  H       2.207320      0.720573     -3.494806
  C      -2.188229      2.077846      1.631839
30
Coordinates from ORCA-job surface E -2297.970510640094
  C      -0.163321      1.408492     -2.066603
  Co     -0.637720      0.394499     -0.364741
  N      -1.476408      1.197988      0.782011
  C      -2.375240     -1.840885     -1.342201
  N      -1.201612     -1.178482     -1.338952
  N      -0.351420     -1.937036     -2.090877
  C      -0.969785     -3.052956     -2.573230
  C      -2.276657     -3.016691     -2.109009
  N       1.672623     -1.223848     -1.097540
  N       1.136092     -0.354756     -0.191723
  C       2.027010     -0.289229      0.817328
  C       3.139828     -1.107159      0.547558
  C       2.883844     -1.694391     -0.683025
  C       0.968970     -1.395947     -2.355077
  Si      0.781126      0.343144     -3.220528
  H      -3.211790     -1.437500     -0.783462
  H      -0.440032     -3.764074     -3.197018
  H       1.806399      0.331204      1.678192
  H       4.013200     -1.257812      1.171210
  H       1.522853     -2.118726     -2.964595
  H      -1.119141      1.744446     -2.492143
  H       0.409966      2.288120     -1.742373
  H       3.453146     -2.391350     -1.287666
  H      -3.053467     -3.749227     -2.294424
  H      -1.660891      2.208500      2.596593
  H      -2.320268      3.083740      1.181427
  H      -3.194505      1.677773      1.861623
  H       0.123782     -0.013750     -4.520782
  H       2.206519      0.721772     -3.494152
  C      -2.188151      2.079781      1.630549
30
Coordinates from ORCA-job surface E -2297.970517463854
  C      -0.165357      1.406800     -2.061375
  Co     -0.638990      0.391832     -0.360719
  N      -1.477526      1.194257      0.786715
  C      -2.373624     -1.845223     -1.340830
  N      -1.201094     -1.181155     -1.337511
  N      -0.350833     -1.937497     -2.091277
  C      -0.968309     -3.052998     -2.575209
  C      -2.274722     -3.019560     -2.109686
  N       1.672738     -1.224284     -1.098004
  N       1.135786     -0.357602     -0.190388
  C       2.026943     -0.293954      0.818396
  C       3.140487     -1.110136      0.546799
  C       2.884462     -1.694408     -0.685105
  C       0.968866     -1.394799     -2.355622
  Si      0.778940      0.345451     -3.218065
  H      -3.210056     -1.443969     -0.780262
  H      -0.438297     -3.762085     -3.201151
  H       1.805829      0.324103      1.680918
  H       4.014190     -1.261367      1.169791
  H       1.523073     -2.116227     -2.966511
  H      -1.121645      1.743508     -2.485561
  H       0.406920      2.286805     -1.735991
  H       3.454331     -2.389157     -1.291818
  H      -3.050829     -3.752635     -2.295723
  H      -1.662610      2.220629      2.592874
  H      -2.314128      3.086334      1.168199
  H      -3.196602      1.690365      1.858345
  H       0.120944     -0.009512     -4.518785
  H       2.203857      0.726214     -3.492502
  C      -2.187794      2.085912      1.626426
30
Coordinates from ORCA-job surface E -2297.970520604965
  C      -0.166825      1.406269     -2.058103
  Co     -0.639751      0.390193     -0.358325
  N      -1.478162      1.191606      0.789812
  C      -2.373156     -1.847073     -1.340801
  N      -1.200780     -1.182772     -1.336991
  N      -0.350464     -1.938099     -2.091519
  C      -0.967447     -3.053569     -2.575999
  C      -2.273961     -3.020912     -2.110454
  N       1.672950     -1.224805     -1.098205
  N       1.135816     -0.359230     -0.189802
  C       2.027262     -0.295692      0.818711
  C       3.141096     -1.111290      0.546334
  C       2.884820     -1.694929     -0.685913
  C       0.969000     -1.394717     -2.355919
  Si      0.777952      0.346615     -3.217124
  H      -3.209689     -1.446415     -0.779951
  H      -0.437246     -3.761897     -3.202650
  H       1.806145      0.321790      1.681647
  H       4.015091     -1.262453      1.168916
  H       1.523313     -2.115770     -2.967119
  H      -1.123348      1.743708     -2.481288
  H       0.404554      2.286645     -1.732004
  H       3.454847     -2.388890     -1.293390
  H      -3.049881     -3.754028     -2.297059
  H      -1.663619      2.226938      2.591205
  H      -2.310431      3.087104      1.160944
  H      -3.197694      1.697032      1.857010
  H       0.119609     -0.007144     -4.518062
  H       2.202484      0.728659     -3.492096
  C      -2.187533      2.088766      1.624566
30
Coordinates from ORCA-job surface E -2297.970521324206
  C      -0.167537      1.406238     -2.056701
  Co     -0.640105      0.389540     -0.357326
  N      -1.478431      1.190430      0.791203
  C      -2.373165     -1.847648     -1.340923
  N      -1.200714     -1.183405     -1.337029
  N      -0.350357     -1.938416     -2.091790
  C      -0.967292     -3.053805     -2.576678
  C      -2.273690     -3.021509     -2.110613
  N       1.673203     -1.224991     -1.098340
  N       1.135974     -0.359773     -0.189679
  C       2.027425     -0.296092      0.818869
  C       3.141217     -1.111794      0.546329
  C       2.885306     -1.694907     -0.686307
  C       0.969120     -1.394883     -2.356033
  Si      0.777650      0.346927     -3.216884
  H      -3.209719     -1.447114     -0.780067
  H      -0.437120     -3.761885     -3.203612
  H       1.806290      0.321263      1.681858
  H       4.015118     -1.263189      1.169011
  H       1.523454     -2.115919     -2.967191
  H      -1.124045      1.743949     -2.479704
  H       0.403616      2.286731     -1.730522
  H       3.455503     -2.388524     -1.293997
  H      -3.049481     -3.754815     -2.297087
  H      -1.663990      2.229266      2.590658
  H      -2.308892      3.087354      1.158215
  H      -3.198060      1.699594      1.856605
  H       0.119166     -0.006294     -4.517782
  H       2.201895      0.729502     -3.492067
  C      -2.187390      2.089809      1.623958
30
Coordinates from ORCA-job surface E -2297.970927322062
  C      -0.177503      1.414095     -2.042046
  Co     -0.639188      0.378667     -0.351578
  N      -1.477523      1.193470      0.787242
  C      -2.370398     -1.857869     -1.338435
  N      -1.198726     -1.192277     -1.333661
  N      -0.348690     -1.942745     -2.091352
  C      -0.963935     -3.057757     -2.579288
  C      -2.269879     -3.029314     -2.111662
  N       1.674273     -1.229503     -1.098138
  N       1.137078     -0.368928     -0.186695
  C       2.029448     -0.306514      0.821110
  C       3.144075     -1.119858      0.544974
  C       2.887574     -1.699191     -0.689332
  C       0.968722     -1.394311     -2.355637
  Si      0.771609      0.354693     -3.210053
  H      -3.206972     -1.460084     -0.775646
  H      -0.433176     -3.762664     -3.209310
  H       1.808298      0.308106      1.686051
  H       4.018958     -1.271858      1.166130
  H       1.523638     -2.111755     -2.970505
  H      -1.135539      1.752387     -2.461129
  H       0.391245      2.294825     -1.712296
  H       3.458117     -2.389719     -1.300223
  H      -3.044691     -3.763251     -2.299720
  H      -1.664043      2.249160      2.576868
  H      -2.300792      3.097307      1.134800
  H      -3.198186      1.719671      1.842834
  H       0.111608      0.005799     -4.511358
  H       2.194642      0.741675     -3.485382
  C      -2.185091      2.103381      1.609807
30
Coordinates from ORCA-job surface E -2297.970947116121
  C      -0.177516      1.412256     -2.040744
  Co     -0.639618      0.377776     -0.350111
  N      -1.477937      1.193222      0.788204
  C      -2.370242     -1.859888     -1.336655
  N      -1.199088     -1.193144     -1.332412
  N      -0.348730     -1.942362     -2.092019
  C      -0.963853     -3.057114     -2.581036
  C      -2.269436     -3.029918     -2.112123
  N       1.674564     -1.228990     -1.098614
  N       1.136752     -0.369770     -0.185381
  C       2.029062     -0.308698      0.822715
  C       3.144446     -1.120458      0.544586
  C       2.888445     -1.698242     -0.690633
  C       0.968454     -1.393183     -2.355898
  Si      0.770466      0.355025     -3.208027
  H      -3.206602     -1.463707     -0.772447
  H      -0.433251     -3.761003     -3.212280
  H       1.807587      0.304121      1.688830
  H       4.019492     -1.272867      1.165415
  H       1.523572     -2.109257     -2.972149
  H      -1.135442      1.749723     -2.460457
  H       0.392063      2.292413     -1.711265
  H       3.459438     -2.387535     -1.302448
  H      -3.043868     -3.764190     -2.300443
  H      -1.664321      2.253197      2.574727
  H      -2.299586      3.099387      1.130922
  H      -3.198458      1.723758      1.840841
  H       0.110298      0.006554     -4.509199
  H       2.193245      0.742424     -3.483314
  C      -2.184985      2.106110      1.607787
30
Coordinates from ORCA-job surface E -2297.970964600516
  C      -0.178046      1.408427     -2.037060
  Co     -0.640696      0.375444     -0.346408
  N      -1.478959      1.191799      0.791153
  C      -2.369730     -1.863930     -1.334509
  N      -1.199494     -1.195474     -1.329596
  N      -0.348706     -1.941720     -2.093023
  C      -0.963171     -3.056085     -2.584039
  C      -2.267905     -3.031923     -2.112882
  N       1.674900     -1.228185     -1.099382
  N       1.135969     -0.372193     -0.182617
  C       2.029130     -0.312832      0.824897
  C       3.145134     -1.122652      0.543692
  C       2.889693     -1.696924     -0.693176
  C       0.967770     -1.390692     -2.356267
  Si      0.767746      0.356253     -3.203517
  H      -3.206115     -1.470451     -0.768501
  H      -0.432584     -3.757798     -3.217682
  H       1.807671      0.297286      1.692887
  H       4.020611     -1.276006      1.163739
  H       1.523343     -2.103925     -2.975406
  H      -1.136020      1.744514     -2.457602
  H       0.392856      2.287695     -1.707710
  H       3.461361     -2.383784     -1.307056
  H      -3.041450     -3.767014     -2.301850
  H      -1.665092      2.262954      2.570311
  H      -2.296113      3.103256      1.121341
  H      -3.199559      1.733574      1.836685
  H       0.107121      0.008984     -4.504611
  H       2.190017      0.744921     -3.478867
  C      -2.184732      2.112120      1.603425
30
Coordinates from ORCA-job surface E -2297.970967428022
  C      -0.178526      1.407855     -2.035754
  Co     -0.641026      0.374783     -0.345357
  N      -1.479254      1.190975      0.792299
  C      -2.369162     -1.865366     -1.333737
  N      -1.199418     -1.196149     -1.329114
  N      -0.348591     -1.941757     -2.093059
  C      -0.962742     -3.056080     -2.584416
  C      -2.267500     -3.032429     -2.113448
  N       1.674864     -1.228238     -1.099455
  N       1.135854     -0.372908     -0.182170
  C       2.028939     -0.314489      0.825400
  C       3.145518     -1.123113      0.543250
  C       2.889732     -1.696993     -0.693671
  C       0.967663     -1.390254     -2.356342
  Si      0.767103      0.356861     -3.202696
  H      -3.205438     -1.472708     -0.766957
  H      -0.432045     -3.757238     -3.218600
  H       1.807255      0.294690      1.694019
  H       4.021300     -1.276319      1.162892
  H       1.523329     -2.103045     -2.975936
  H      -1.136640      1.744006     -2.456014
  H       0.392190      2.287184     -1.706128
  H       3.461488     -2.383295     -1.308113
  H      -3.040959     -3.767458     -2.302977
  H      -1.665442      2.266265      2.569080
  H      -2.294521      3.103965      1.117768
  H      -3.200034      1.736946      1.835576
  H       0.106336      0.010054     -4.503917
  H       2.189271      0.746055     -3.478196
  C      -2.184594      2.113840      1.602143
30
Coordinates from ORCA-job surface E -2297.970973498297
  C      -0.180493      1.406357     -2.030981
  Co     -0.642175      0.372425     -0.341688
  N      -1.480260      1.187626      0.796620
  C      -2.367703     -1.869352     -1.332476
  N      -1.199022     -1.198557     -1.327725
  N      -0.348109     -1.942068     -2.093316
  C      -0.961382     -3.056007     -2.586123
  C      -2.265689     -3.035096     -2.113958
  N       1.674876     -1.228574     -1.099798
  N       1.135604     -0.375439     -0.180875
  C       2.028963     -0.318819      0.826375
  C       3.146076     -1.125983      0.542598
  C       2.890156     -1.697030     -0.695533
  C       0.967474     -1.389046     -2.356751
  Si      0.765047      0.359125     -3.200326
  H      -3.203893     -1.478706     -0.764058
  H      -0.430420     -3.755230     -3.222285
  H       1.806930      0.288184      1.696507
  H       4.022141     -1.279808      1.161633
  H       1.523421     -2.100542     -2.977641
  H      -1.139134      1.743059     -2.449878
  H       0.389137      2.286091     -1.700206
  H       3.462343     -2.381305     -1.311900
  H      -3.038455     -3.770666     -2.304035
  H      -1.666700      2.277363      2.565116
  H      -2.288716      3.105722      1.105395
  H      -3.201624      1.748328      1.832105
  H       0.103801      0.014053     -4.502036
  H       2.186812      0.750267     -3.476428
  C      -2.184055      2.119269      1.598040
30
Coordinates from ORCA-job surface E -2297.970975779191
  C      -0.181858      1.405923     -2.028107
  Co     -0.642834      0.371029     -0.339586
  N      -1.480813      1.185324      0.799368
  C      -2.367314     -1.870979     -1.332406
  N      -1.198783     -1.199959     -1.327232
  N      -0.347813     -1.942556     -2.093487
  C      -0.960619     -3.056487     -2.586749
  C      -2.265044     -3.036250     -2.114636
  N       1.675037     -1.229013     -1.099938
  N       1.135656     -0.376829     -0.180328
  C       2.029276     -0.320346      0.826679
  C       3.146630     -1.126998      0.542187
  C       2.890409     -1.697540     -0.696208
  C       0.967559     -1.388919     -2.356977
  Si      0.764166      0.360218     -3.199455
  H      -3.203597     -1.480882     -0.763745
  H      -0.429476     -3.755032     -3.223513
  H       1.807282      0.286152      1.697172
  H       4.022966     -1.280757      1.160837
  H       1.523589     -2.100072     -2.978152
  H      -1.140752      1.743187     -2.446066
  H       0.386884      2.286030     -1.696672
  H       3.462683     -2.381152     -1.313238
  H      -3.037648     -3.771838     -2.305248
  H      -1.667431      2.282879      2.563365
  H      -2.285368      3.106051      1.098899
  H      -3.202415      1.754097      1.830687
  H       0.102698      0.016196     -4.501396
  H       2.185606      0.752494     -3.475935
  C      -2.183724      2.121669      1.596249
30
Coordinates from ORCA-job surface E -2297.970976523694
  C      -0.182514      1.405915     -2.026896
  Co     -0.643135      0.370484     -0.338717
  N      -1.481045      1.184320      0.800594
  C      -2.367344     -1.871453     -1.332489
  N      -1.198734     -1.200496     -1.327258
  N      -0.347738     -1.942819     -2.093733
  C      -0.960520     -3.056668     -2.587359
  C      -2.264828     -3.036746     -2.114755
  N       1.675269     -1.229167     -1.100049
  N       1.135812     -0.377280     -0.180222
  C       2.029424     -0.320676      0.826836
  C       3.146743     -1.127419      0.542189
  C       2.890842     -1.697520     -0.696537
  C       0.967659     -1.389067     -2.357062
  Si      0.763919      0.360492     -3.199240
  H      -3.203637     -1.481461     -0.763821
  H      -0.429421     -3.754996     -3.224374
  H       1.807419      0.285716      1.697368
  H       4.022996     -1.281388      1.160925
  H       1.523700     -2.100214     -2.978195
  H      -1.141408      1.743370     -2.444700
  H       0.385994      2.286152     -1.695408
  H       3.463257     -2.380842     -1.313733
  H      -3.037318     -3.772506     -2.305233
  H      -1.667699      2.284860      2.562804
  H      -2.284004      3.106119      1.096507
  H      -3.202665      1.756251      1.830255
  H       0.102386      0.016933     -4.501163
  H       2.185108      0.753232     -3.475846
  C      -2.183566      2.122514      1.595681
30
Coordinates from ORCA-job surface E -2297.971376902479
  C      -0.192578      1.413834     -2.012086
  Co     -0.642200      0.359732     -0.333105
  N      -1.480029      1.187303      0.796454
  C      -2.364603     -1.881583     -1.329981
  N      -1.196788     -1.209272     -1.323888
  N      -0.346135     -1.947025     -2.093214
  C      -0.957226     -3.060489     -2.589847
  C      -2.261049     -3.044445     -2.115716
  N       1.676244     -1.233564     -1.099777
  N       1.136876     -0.386337     -0.177230
  C       2.031387     -0.331017      0.829088
  C       3.149492     -1.135401      0.540894
  C       2.892982     -1.701692     -0.699466
  C       0.967164     -1.388364     -2.356562
  Si      0.757797      0.368330     -3.192289
  H      -3.200897     -1.494350     -0.759423
  H      -0.425563     -3.755619     -3.229897
  H       1.809391      0.272633      1.701533
  H       4.026708     -1.289987      1.158113
  H       1.523752     -2.095894     -2.981348
  H      -1.152996      1.751845     -2.425944
  H       0.373517      2.294276     -1.677002
  H       3.465705     -2.381907     -1.319816
  H      -3.032550     -3.780840     -2.307758
  H      -1.667247      2.304253      2.548357
  H      -2.275515      3.115220      1.072917
  H      -3.202289      1.775848      1.815818
  H       0.094728      0.029090     -4.494571
  H       2.177753      0.765468     -3.468986
  C      -2.180881      2.135595      1.581101
30
Coordinates from ORCA-job surface E -2297.971397115461
  C      -0.192592      1.411959     -2.010772
  Co     -0.642637      0.358829     -0.331597
  N      -1.480448      1.187057      0.797437
  C      -2.364447     -1.883600     -1.328188
  N      -1.197158     -1.210131     -1.322607
  N      -0.346213     -1.946609     -2.093860
  C      -0.957203     -3.059776     -2.591605
  C      -2.260641     -3.045004     -2.116181
  N       1.676525     -1.233017     -1.100220
  N       1.136541     -0.387175     -0.175894
  C       2.031007     -0.333207      0.830699
  C       3.149873     -1.135953      0.540511
  C       2.893853     -1.700670     -0.700746
  C       0.966863     -1.387224     -2.356763
  Si      0.756635      0.368628     -3.190192
  H      -3.200504     -1.497996     -0.756211
  H      -0.425720     -3.753863     -3.232893
  H       1.808692      0.268612      1.704307
  H       4.027261     -1.290935      1.157386
  H       1.523639     -2.093365     -2.982925
  H      -1.152897      1.749143     -2.425283
  H       0.374335      2.291844     -1.675988
  H       3.467026     -2.379619     -1.322019
  H      -3.031763     -3.781722     -2.308501
  H      -1.667446      2.308233      2.546070
  H      -2.274214      3.117120      1.068935
  H      -3.202476      1.779869      1.813669
  H       0.093418      0.029799     -4.492346
  H       2.176343      0.766172     -3.466830
  C      -2.180703      2.138239      1.578977
30
Coordinates from ORCA-job surface E -2297.971415064529
  C      -0.193139      1.408069     -2.007062
  Co     -0.643719      0.356464     -0.327814
  N      -1.481471      1.185615      0.800445
  C      -2.363962     -1.887569     -1.326051
  N      -1.197576     -1.212435     -1.319729
  N      -0.346255     -1.945900     -2.094797
  C      -0.956615     -3.058639     -2.594550
  C      -2.259193     -3.046878     -2.116967
  N       1.676826     -1.232155     -1.100913
  N       1.135749     -0.389579     -0.173094
  C       2.031112     -0.337261      0.832860
  C       3.150579     -1.138030      0.539620
  C       2.895060     -1.699260     -0.703218
  C       0.966114     -1.384708     -2.357010
  Si      0.753876      0.369803     -3.185539
  H      -3.200027     -1.504670     -0.752316
  H      -0.425183     -3.750524     -3.238221
  H       1.808852      0.261870      1.708296
  H       4.028426     -1.293917      1.155673
  H       1.523312     -2.087973     -2.986037
  H      -1.153492      1.743854     -2.422431
  H       0.375091      2.287105     -1.672461
  H       3.468885     -2.375759     -1.326523
  H      -3.029451     -3.784364     -2.309998
  H      -1.668017      2.317796      2.541309
  H      -2.270530      3.120480      1.059180
  H      -3.203355      1.789470      1.809145
  H       0.090249      0.032148     -4.487629
  H       2.173083      0.768602     -3.462192
  C      -2.180278      2.143988      1.574392
30
Coordinates from ORCA-job surface E -2297.971417696674
  C      -0.193621      1.407494     -2.005771
  Co     -0.644042      0.355814     -0.326762
  N      -1.481762      1.184810      0.801590
  C      -2.363397     -1.888979     -1.325260
  N      -1.197505     -1.213087     -1.319230
  N      -0.346155     -1.945916     -2.094809
  C      -0.956224     -3.058587     -2.594924
  C      -2.258809     -3.047351     -2.117494
  N       1.676776     -1.232197     -1.100966
  N       1.135632     -0.390276     -0.172643
  C       2.030914     -0.338912      0.833369
  C       3.150949     -1.138465      0.539195
  C       2.895090     -1.699299     -0.703695
  C       0.965994     -1.384262     -2.357063
  Si      0.753239      0.370408     -3.184707
  H      -3.199336     -1.506908     -0.750750
  H      -0.424702     -3.749901     -3.239156
  H       1.808430      0.259265      1.709426
  H       4.029099     -1.294198      1.154844
  H       1.523278     -2.087087     -2.986535
  H      -1.154122      1.743326     -2.420854
  H       0.374406      2.286603     -1.670900
  H       3.469006     -2.375223     -1.327561
  H      -3.028983     -3.784772     -2.311069
  H      -1.668303      2.321026      2.539961
  H      -2.268896      3.121008      1.055602
  H      -3.203752      1.792752      1.807905
  H       0.089492      0.033207     -4.486932
  H       2.172346      0.769728     -3.461484
  C      -2.180091      2.145621      1.573044
30
Coordinates from ORCA-job surface E -2297.971423514439
  C      -0.195609      1.405981     -2.001042
  Co     -0.645161      0.353492     -0.323090
  N      -1.482755      1.181521      0.805915
  C      -2.361968     -1.892851     -1.323936
  N      -1.197129     -1.215416     -1.317774
  N      -0.345727     -1.946156     -2.094979
  C      -0.954973     -3.058391     -2.596564
  C      -2.257077     -3.049880     -2.117939
  N       1.676742     -1.232493     -1.101239
  N       1.135380     -0.392736     -0.171326
  C       2.030944     -0.343155      0.834345
  C       3.151485     -1.141255      0.538575
  C       2.895471     -1.699262     -0.705485
  C       0.965760     -1.383018     -2.357396
  Si      0.751197      0.372670     -3.182297
  H      -3.197786     -1.512797     -0.747798
  H      -0.423242     -3.747740     -3.242789
  H       1.808140      0.252853      1.711876
  H       4.029921     -1.297597      1.153606
  H       1.523294     -2.084560     -2.988134
  H      -1.156660      1.742289     -2.414751
  H       0.371277      2.285534     -1.665044
  H       3.469804     -2.373137     -1.331247
  H      -3.026578     -3.787811     -2.312072
  H      -1.669341      2.331815      2.535604
  H      -2.262962      3.122116      1.043254
  H      -3.205070      1.803792      1.803983
  H       0.087056      0.037174     -4.485035
  H       2.169910      0.773927     -3.459580
  C      -2.179393      2.150731      1.568731
30
Coordinates from ORCA-job surface E -2297.971425748641
  C      -0.196954      1.405551     -1.998267
  Co     -0.645780      0.352154     -0.321046
  N      -1.483283      1.179315      0.808597
  C      -2.361626     -1.894352     -1.323855
  N      -1.196909     -1.216739     -1.317254
  N      -0.345469     -1.946593     -2.095099
  C      -0.954275     -3.058813     -2.597120
  C      -2.256506     -3.050909     -2.118590
  N       1.676877     -1.232902     -1.101339
  N       1.135436     -0.394049     -0.170781
  C       2.031276     -0.344559      0.834634
  C       3.152034     -1.142172      0.538175
  C       2.895686     -1.699756     -0.706099
  C       0.965818     -1.382875     -2.357575
  Si      0.750354      0.373736     -3.181435
  H      -3.197534     -1.514809     -0.747509
  H      -0.422381     -3.747513     -3.243907
  H       1.808543      0.250998      1.712488
  H       4.030745     -1.298427      1.152819
  H       1.523416     -2.084103     -2.988571
  H      -1.158272      1.742344     -2.411055
  H       0.369033      2.285484     -1.661637
  H       3.470075     -2.373016     -1.332476
  H      -3.025869     -3.788829     -2.313261
  H      -1.669945      2.336988      2.533712
  H      -2.259654      3.122082      1.036985
  H      -3.205698      1.809188      1.802367
  H       0.086053      0.039245     -4.484410
  H       2.168753      0.776087     -3.459019
  C      -2.178995      2.152882      1.566896
30
Coordinates from ORCA-job surface E -2297.971426516765
  C      -0.197588      1.405550     -1.997140
  Co     -0.646050      0.351657     -0.320235
  N      -1.483493      1.178390      0.809755
  C      -2.361682     -1.894750     -1.323935
  N      -1.196873     -1.217224     -1.317269
  N      -0.345418     -1.946825     -2.095318
  C      -0.954217     -3.058956     -2.597691
  C      -2.256332     -3.051338     -2.118693
  N       1.677097     -1.233036     -1.101429
  N       1.135598     -0.394446     -0.170680
  C       2.031442     -0.344810      0.834774
  C       3.152147     -1.142547      0.538183
  C       2.896101     -1.699718     -0.706396
  C       0.965903     -1.383020     -2.357632
  Si      0.750142      0.373985     -3.181241
  H      -3.197600     -1.515288     -0.747597
  H      -0.422372     -3.747463     -3.244703
  H       1.808716      0.250678      1.712645
  H       4.030773     -1.299015      1.152917
  H       1.523503     -2.084268     -2.988568
  H      -1.158914      1.742484     -2.409787
  H       0.368164      2.285617     -1.660474
  H       3.470610     -2.372726     -1.332913
  H      -3.025591     -3.789422     -2.313228
  H      -1.670168      2.338750      2.533134
  H      -2.258360      3.122002      1.034779
  H      -3.205883      1.811103      1.801875
  H       0.085814      0.039920     -4.484204
  H       2.168305      0.776762     -3.458900
  C      -2.178823      2.153593      1.566341
30
Coordinates from ORCA-job surface E -2297.971819935421
  C      -0.207747      1.413529     -1.982181
  Co     -0.645095      0.341032     -0.314764
  N      -1.482370      1.181321      0.805432
  C      -2.358966     -1.904787     -1.321408
  N      -1.194968     -1.225904     -1.313898
  N      -0.343879     -1.950910     -2.094721
  C      -0.950986     -3.062647     -2.600058
  C      -2.252586     -3.058933     -2.119568
  N       1.677981     -1.237318     -1.101090
  N       1.136625     -0.403402     -0.167684
  C       2.033348     -0.355067      0.837035
  C       3.154790     -1.150448      0.536946
  C       2.898114     -1.703781     -0.709231
  C       0.965314     -1.382188     -2.357031
  Si      0.743942      0.381895     -3.174175
  H      -3.194867     -1.528094     -0.743223
  H      -0.418598     -3.747934     -3.250051
  H       1.810654      0.237672      1.716780
  H       4.034360     -1.307546      1.150170
  H       1.523425     -2.079795     -2.991562
  H      -1.170591      1.750995     -2.390856
  H       0.355583      2.293768     -1.641894
  H       3.472895     -2.373663     -1.338854
  H      -3.020843     -3.797654     -2.315646
  H      -1.669223      2.357636      2.518050
  H      -2.249501      3.130267      1.011036
  H      -3.205015      1.830211      1.786792
  H       0.078062      0.052142     -4.477453
  H       2.160851      0.789059     -3.451874
  C      -2.175761      2.166184      1.551349
30
Coordinates from ORCA-job surface E -2297.971840566641
  C      -0.207756      1.411642     -1.980870
  Co     -0.645535      0.340129     -0.313231
  N      -1.482789      1.181085      0.806424
  C      -2.358822     -1.906787     -1.319625
  N      -1.195357     -1.226744     -1.312600
  N      -0.343996     -1.950457     -2.095337
  C      -0.951010     -3.061878     -2.601797
  C      -2.252215     -3.059439     -2.120049
  N       1.678245     -1.236735     -1.101495
  N       1.136291     -0.404220     -0.166327
  C       2.032991     -0.357236      0.838638
  C       3.155185     -1.150946      0.536561
  C       2.898970     -1.702705     -0.710483
  C       0.964975     -1.381034     -2.357166
  Si      0.742763      0.382161     -3.172015
  H      -3.194473     -1.531738     -0.740040
  H      -0.418811     -3.746111     -3.253011
  H       1.810003      0.233662      1.719527
  H       4.034937     -1.308426      1.149427
  H       1.523261     -2.077239     -2.993059
  H      -1.170484      1.748271     -2.390224
  H       0.356419      2.291332     -1.640907
  H       3.474182     -2.371317     -1.341016
  H      -3.020099     -3.798469     -2.316424
  H      -1.669344      2.361514      2.515635
  H      -2.248124      3.131975      1.006995
  H      -3.205116      1.834122      1.784499
  H       0.076744      0.052799     -4.475162
  H       2.159431      0.789710     -3.449638
  C      -2.175517      2.168717      1.549137
30
Coordinates from ORCA-job surface E -2297.971858326418
  C      -0.208291      1.407742     -1.977183
  Co     -0.646610      0.337778     -0.309415
  N      -1.483807      1.179675      0.809439
  C      -2.358396     -1.910656     -1.317532
  N      -1.195817     -1.228996     -1.309688
  N      -0.344116     -1.949676     -2.096190
  C      -0.950522     -3.060631     -2.604669
  C      -2.250853     -3.061193     -2.120836
  N       1.678504     -1.235809     -1.102100
  N       1.135511     -0.406568     -0.163493
  C       2.033158     -0.361179      0.840775
  C       3.155912     -1.152910      0.535675
  C       2.900130     -1.701208     -0.712879
  C       0.964153     -1.378496     -2.357276
  Si      0.739987      0.383269     -3.167250
  H      -3.194051     -1.538297     -0.736262
  H      -0.418394     -3.742652     -3.258226
  H       1.810290      0.227064      1.723440
  H       4.036144     -1.311261      1.147687
  H       1.522825     -2.071809     -2.995996
  H      -1.171063      1.742950     -2.387439
  H       0.357196      2.286602     -1.637451
  H       3.475948     -2.367373     -1.345411
  H      -3.017885     -3.800959     -2.317958
  H      -1.669734      2.370778      2.510581
  H      -2.244298      3.134825      0.997195
  H      -3.205779      1.843401      1.779633
  H       0.073582      0.055042     -4.470330
  H       2.156168      0.792027     -3.444843
  C      -2.174943      2.174161      1.544372
30
Coordinates from ORCA-job surface E -2297.971861055208
  C      -0.208767      1.407194     -1.975929
  Co     -0.646918      0.337159     -0.308387
  N      -1.484089      1.178902      0.810561
  C      -2.357840     -1.912021     -1.316736
  N      -1.195757     -1.229609     -1.309192
  N      -0.344032     -1.949674     -2.096173
  C      -0.950156     -3.060560     -2.604997
  C      -2.250503     -3.061612     -2.121346
  N       1.678440     -1.235841     -1.102131
  N       1.135404     -0.407225     -0.163049
  C       2.032969     -0.362789      0.841270
  C       3.156276     -1.153306      0.535261
  C       2.900137     -1.701242     -0.713323
  C       0.964021     -1.378048     -2.357305
  Si      0.739362      0.383867     -3.166424
  H      -3.193358     -1.540485     -0.734706
  H      -0.417947     -3.742019     -3.259093
  H       1.809891      0.224510      1.724535
  H       4.036808     -1.311492      1.146871
  H       1.522768     -2.070933     -2.996451
  H      -1.171688      1.742439     -2.385899
  H       0.356507      2.286134     -1.635933
  H       3.476031     -2.366849     -1.346395
  H      -3.017466     -3.801293     -2.319015
  H      -1.669965      2.373862      2.509154
  H      -2.242660      3.135166      0.993687
  H      -3.206101      1.846526      1.778289
  H       0.072853      0.056078     -4.469640
  H       2.155450      0.793128     -3.444125
  C      -2.174721      2.175673      1.542992
30
Coordinates from ORCA-job surface E -2297.971866628490
  C      -0.210672      1.405787     -1.971446
  Co     -0.647956      0.335000     -0.304885
  N      -1.485029      1.175828      0.814696
  C      -2.356500     -1.915631     -1.315427
  N      -1.195431     -1.231756     -1.307758
  N      -0.343671     -1.949836     -2.096242
  C      -0.949036     -3.060275     -2.606466
  C      -2.248906     -3.063924     -2.121706
  N       1.678361     -1.236090     -1.102326
  N       1.135185     -0.409499     -0.161771
  C       2.033034     -0.366780      0.842196
  C       3.156785     -1.155926      0.534683
  C       2.900442     -1.701172     -0.714973
  C       0.963749     -1.376813     -2.357551
  Si      0.737416      0.386052     -3.164089
  H      -3.191881     -1.546028     -0.731861
  H      -0.416658     -3.739837     -3.262455
  H       1.809695      0.218450      1.726841
  H       4.037595     -1.314693      1.145686
  H       1.522707     -2.068481     -2.997881
  H      -1.174142      1.741439     -2.380075
  H       0.353464      2.285173     -1.630369
  H       3.476695     -2.364818     -1.349835
  H      -3.015237     -3.804071     -2.319912
  H      -1.670806      2.383895      2.504634
  H      -2.236889      3.135628      0.981905
  H      -3.207144      1.856756      1.774098
  H       0.070571      0.059864     -4.467803
  H       2.153141      0.797130     -3.442211
  C      -2.173933      2.180266      1.538673
30
Coordinates from ORCA-job surface E -2297.971868742758
  C      -0.211991      1.405358     -1.968731
  Co     -0.648542      0.333716     -0.302872
  N      -1.485546      1.173709      0.817333
  C      -2.356195     -1.917047     -1.315323
  N      -1.195234     -1.233022     -1.307191
  N      -0.343448     -1.950218     -2.096314
  C      -0.948394     -3.060625     -2.606982
  C      -2.248375     -3.064883     -2.122294
  N       1.678475     -1.236464     -1.102393
  N       1.135250     -0.410759     -0.161204
  C       2.033401     -0.368111      0.842480
  C       3.157326     -1.156823      0.534299
  C       2.900639     -1.701632     -0.715566
  C       0.963774     -1.376631     -2.357687
  Si      0.736586      0.387116     -3.163208
  H      -3.191666     -1.547942     -0.731568
  H      -0.415870     -3.739536     -3.263533
  H       1.810168      0.216697      1.727433
  H       4.038405     -1.315521      1.144918
  H       1.522782     -2.067989     -2.998276
  H      -1.175740      1.741438     -2.376441
  H       0.351243      2.285120     -1.627029
  H       3.476928     -2.364671     -1.351035
  H      -3.014571     -3.805019     -2.321019
  H      -1.671336      2.388837      2.502571
  H      -2.233599      3.135279      0.975750
  H      -3.207653      1.861884      1.772241
  H       0.069611      0.061898     -4.467159
  H       2.152010      0.799247     -3.441581
  C      -2.173491      2.182236      1.536751
30
Coordinates from ORCA-job surface E -2297.971869500942
  C      -0.212707      1.405292     -1.967410
  Co     -0.648839      0.333138     -0.301905
  N      -1.485795      1.172668      0.818675
  C      -2.356216     -1.917564     -1.315328
  N      -1.195194     -1.233575     -1.307123
  N      -0.343400     -1.950430     -2.096530
  C      -0.948316     -3.060731     -2.607603
  C      -2.248160     -3.065367     -2.122411
  N       1.678698     -1.236590     -1.102487
  N       1.135420     -0.411231     -0.161039
  C       2.033599     -0.368503      0.842665
  C       3.157485     -1.157284      0.534268
  C       2.901070     -1.701590     -0.715928
  C       0.963834     -1.376706     -2.357737
  Si      0.736291      0.387462     -3.162890
  H      -3.191690     -1.548618     -0.731520
  H      -0.415837     -3.739383     -3.264440
  H       1.810381      0.216161      1.727687
  H       4.038496     -1.316226      1.144944
  H       1.522844     -2.068035     -2.998321
  H      -1.176496      1.741495     -2.374928
  H       0.350245      2.285206     -1.625633
  H       3.477472     -2.364322     -1.351596
  H      -3.014228     -3.805684     -2.321022
  H      -1.671587      2.390946      2.501715
  H      -2.232060      3.135093      0.973048
  H      -3.207845      1.864132      1.771437
  H       0.069296      0.062733     -4.466848
  H       2.151463      0.800081     -3.441327
  C      -2.173273      2.183071      1.535956
30
Coordinates from ORCA-job surface E -2297.972254774892
  C      -0.222956      1.413327     -1.952306
  Co     -0.647862      0.322645     -0.296580
  N      -1.484566      1.175556      0.814164
  C      -2.353526     -1.927507     -1.312782
  N      -1.193332     -1.242157     -1.303751
  N      -0.341925     -1.954393     -2.095857
  C      -0.945146     -3.064293     -2.609850
  C      -2.244445     -3.072858     -2.123201
  N       1.679493     -1.240758     -1.102083
  N       1.136413     -0.420085     -0.158038
  C       2.035450     -0.378674      0.844934
  C       3.160026     -1.165104      0.533085
  C       2.902960     -1.705544     -0.718672
  C       0.963152     -1.375746     -2.357038
  Si      0.730017      0.395441     -3.155717
  H      -3.188965     -1.561337     -0.727168
  H      -0.412148     -3.739705     -3.269614
  H       1.812288      0.203233      1.731791
  H       4.041962     -1.324689      1.142260
  H       1.522639     -2.063413     -3.001159
  H      -1.188258      1.750037     -2.355827
  H       0.337566      2.293379     -1.606882
  H       3.479597     -2.365135     -1.357399
  H      -3.009499     -3.813815     -2.323334
  H      -1.670161      2.409322      2.486014
  H      -2.222850      3.142538      0.949172
  H      -3.206496      1.882744      1.755728
  H       0.061452      0.075018     -4.459944
  H       2.143915      0.812436     -3.434142
  C      -2.169847      2.195176      1.520566
30
Coordinates from ORCA-job surface E -2297.972275591579
  C      -0.222945      1.411427     -1.951013
  Co     -0.648302      0.321751     -0.295032
  N      -1.484984      1.175350      0.815145
  C      -2.353390     -1.929485     -1.310997
  N      -1.193736     -1.242973     -1.302435
  N      -0.342081     -1.953904     -2.096439
  C      -0.945222     -3.063466     -2.611566
  C      -2.244121     -3.073295     -2.123700
  N       1.679740     -1.240139     -1.102449
  N       1.136077     -0.420880     -0.156665
  C       2.035107     -0.380825      0.846532
  C       3.160437     -1.165527      0.532695
  C       2.903798     -1.704413     -0.719891
  C       0.962778     -1.374586     -2.357105
  Si      0.728833      0.395659     -3.153503
  H      -3.188562     -1.564972     -0.724001
  H      -0.412427     -3.737813     -3.272537
  H       1.811670      0.199232      1.734512
  H       4.042573     -1.325464      1.141486
  H       1.522422     -2.060843     -3.002571
  H      -1.188122      1.747294     -2.355247
  H       0.338444      2.290932     -1.605945
  H       3.480851     -2.362728     -1.359514
  H      -3.008812     -3.814537     -2.324161
  H      -1.670213      2.413069      2.483494
  H      -2.221426      3.144060      0.945119
  H      -3.206519      1.886514      1.753306
  H       0.060136      0.075605     -4.457594
  H       2.142497      0.813009     -3.431840
  C      -2.169548      2.197588      1.518285
30
Coordinates from ORCA-job surface E -2297.972293065664
  C      -0.223427      1.407530     -1.947410
  Co     -0.649356      0.319445     -0.291228
  N      -1.485986      1.174023      0.818106
  C      -2.353030     -1.933199     -1.308961
  N      -1.194226     -1.245148     -1.299502
  N      -0.342278     -1.953053     -2.097207
  C      -0.944853     -3.062104     -2.614353
  C      -2.242857     -3.074908     -2.124460
  N       1.679958     -1.239152     -1.102969
  N       1.135305     -0.423155     -0.153819
  C       2.035331     -0.384604      0.848623
  C       3.161164     -1.167367      0.531831
  C       2.904914     -1.702815     -0.722201
  C       0.961892     -1.372053     -2.357082
  Si      0.726074      0.396666     -3.148676
  H      -3.188202     -1.571333     -0.720369
  H      -0.412160     -3.734241     -3.277623
  H       1.812076      0.192863      1.738307
  H       4.043790     -1.328147      1.139751
  H       1.521885     -2.055425     -3.005317
  H      -1.188635      1.741966     -2.352595
  H       0.339297      2.286218     -1.602624
  H       3.482538     -2.358689     -1.363778
  H      -3.006716     -3.816851     -2.325684
  H      -1.670441      2.421910      2.478230
  H      -2.217555      3.146408      0.935442
  H      -3.206980      1.895338      1.748169
  H       0.057013      0.077688     -4.452691
  H       2.139273      0.815152     -3.426952
  C      -2.168856      2.202676      1.513412
30
Coordinates from ORCA-job surface E -2297.972295724975
  C      -0.223877      1.407008     -1.946214
  Co     -0.649644      0.318865     -0.290239
  N      -1.486257      1.173302      0.819182
  C      -2.352485     -1.934510     -1.308156
  N      -1.194176     -1.245716     -1.299010
  N      -0.342211     -1.953035     -2.097154
  C      -0.944517     -3.062018     -2.614619
  C      -2.242560     -3.075244     -2.124976
  N       1.679878     -1.239178     -1.102974
  N       1.135204     -0.423769     -0.153385
  C       2.035142     -0.386173      0.849108
  C       3.161538     -1.167679      0.531413
  C       2.904891     -1.702856     -0.722600
  C       0.961751     -1.371614     -2.357085
  Si      0.725477      0.397242     -3.147872
  H      -3.187506     -1.573456     -0.718816
  H      -0.411751     -3.733615     -3.278397
  H       1.811685      0.190359      1.739372
  H       4.044479     -1.328247      1.138919
  H       1.521807     -2.054580     -3.005718
  H      -1.189235      1.741475     -2.351113
  H       0.338632      2.285778     -1.601168
  H       3.482573     -2.358199     -1.364687
  H      -3.006377     -3.817066     -2.326770
  H      -1.670625      2.424803      2.476753
  H      -2.215953      3.146573      0.932064
  H      -3.207233      1.898256      1.746748
  H       0.056320      0.078678     -4.452021
  H       2.138591      0.816201     -3.426241
  C      -2.168611      2.204051      1.512023
30
Coordinates from ORCA-job surface E -2297.972300723464
  C      -0.225572      1.405760     -1.942203
  Co     -0.650549      0.316976     -0.287088
  N      -1.487099      1.170607      0.822896
  C      -2.351278     -1.937698     -1.306901
  N      -1.193904     -1.247577     -1.297666
  N      -0.341928     -1.953119     -2.097120
  C      -0.943579     -3.061664     -2.615850
  C      -2.241184     -3.077215     -2.125256
  N       1.679759     -1.239374     -1.103088
  N       1.135021     -0.425758     -0.152214
  C       2.035216     -0.389752      0.849944
  C       3.162009     -1.169979      0.530887
  C       2.905112     -1.702754     -0.724039
  C       0.961463     -1.370460     -2.357243
  Si      0.723733      0.399230     -3.145747
  H      -3.186142     -1.578413     -0.716156
  H      -0.410691     -3.731528     -3.281334
  H       1.811543      0.184882      1.741448
  H       4.045217     -1.331052      1.137819
  H       1.521682     -2.052348     -3.006915
  H      -1.191446      1.740574     -2.345847
  H       0.335871      2.284941     -1.596157
  H       3.483088     -2.356316     -1.367731
  H      -3.004449     -3.819425     -2.327556
  H      -1.671276      2.433613      2.472353
  H      -2.210685      3.146475      0.921447
  H      -3.207999      1.907188      1.742561
  H       0.054294      0.082092     -4.450353
  H       2.136536      0.819794     -3.424461
  C      -2.167812      2.207940      1.507941
30
Coordinates from ORCA-job surface E -2297.972302754703
  C      -0.226911      1.405261     -1.939379
  Co     -0.651136      0.315659     -0.284971
  N      -1.487640      1.168469      0.825634
  C      -2.350968     -1.939146     -1.306740
  N      -1.193716     -1.248864     -1.296990
  N      -0.341728     -1.953448     -2.097148
  C      -0.942962     -3.061913     -2.616395
  C      -2.240625     -3.078204     -2.125765
  N       1.679850     -1.239720     -1.103134
  N       1.135083     -0.427056     -0.151571
  C       2.035633     -0.391141      0.850249
  C       3.162550     -1.170977      0.530509
  C       2.905312     -1.703152     -0.724687
  C       0.961444     -1.370187     -2.357348
  Si      0.722840      0.400372     -3.144753
  H      -3.185919     -1.580414     -0.715777
  H      -0.409944     -3.731044     -3.282521
  H       1.812099      0.183027      1.742093
  H       4.046016     -1.332051      1.137047
  H       1.521704     -2.051719     -3.007328
  H      -1.193098      1.740473     -2.342047
  H       0.333596      2.284821     -1.592660
  H       3.483322     -2.356029     -1.369053
  H      -3.003724     -3.820437     -2.328556
  H      -1.671777      2.438695      2.469940
  H      -2.207227      3.145830      0.914972
  H      -3.208437      1.912405      1.740297
  H       0.053277      0.084231     -4.449610
  H       2.135343      0.822006     -3.423700
  C      -2.167307      2.209893      1.505762
30
Coordinates from ORCA-job surface E -2297.972303529668
  C      -0.227578      1.405172     -1.938113
  Co     -0.651404      0.315116     -0.284035
  N      -1.487879      1.167502      0.826916
  C      -2.350998     -1.939626     -1.306709
  N      -1.193687     -1.249380     -1.296878
  N      -0.341700     -1.953622     -2.097329
  C      -0.942914     -3.061970     -2.616980
  C      -2.240442     -3.078628     -2.125874
  N       1.680057     -1.239824     -1.103209
  N       1.135249     -0.427501     -0.151386
  C       2.035845     -0.391514      0.850436
  C       3.162726     -1.171403      0.530464
  C       2.905722     -1.703093     -0.725038
  C       0.961480     -1.370236     -2.357369
  Si      0.722556      0.400706     -3.144421
  H      -3.185948     -1.581057     -0.715685
  H      -0.409948     -3.730842     -3.283388
  H       1.812342      0.182510      1.742352
  H       4.046141     -1.332707      1.137038
  H       1.521735     -2.051737     -3.007356
  H      -1.193816      1.740479     -2.340581
  H       0.332656      2.284872     -1.591308
  H       3.483827     -2.355672     -1.369600
  H      -3.003422     -3.821024     -2.328574
  H      -1.672013      2.440676      2.469017
  H      -2.205761      3.145521      0.912360
  H      -3.208590      1.914476      1.739388
  H       0.052983      0.085024     -4.449285
  H       2.134823      0.822785     -3.423412
  C      -2.167092      2.210638      1.504930
30
Coordinates from ORCA-job surface E -2297.972678356079
  C      -0.237914      1.413259     -1.922869
  Co     -0.650402      0.304756     -0.278858
  N      -1.486542      1.170350      0.822212
  C      -2.348334     -1.949476     -1.304145
  N      -1.191867     -1.257863     -1.293507
  N      -0.340287     -1.957466     -2.096582
  C      -0.939804     -3.065406     -2.619111
  C      -2.236758     -3.086016     -2.126579
  N       1.680767     -1.243880     -1.102743
  N       1.136211     -0.436252     -0.148383
  C       2.037646     -0.401600      0.852710
  C       3.165169     -1.179143      0.529332
  C       2.907493     -1.706940     -0.727694
  C       0.960709     -1.369151     -2.356577
  Si      0.716212      0.408754     -3.137147
  H      -3.183230     -1.593690     -0.711356
  H      -0.406341     -3.731019     -3.288392
  H       1.814222      0.169662      1.746424
  H       4.049490     -1.341106      1.134411
  H       1.521406     -2.046971     -3.010043
  H      -1.205659      1.749048     -2.321316
  H       0.319883      2.293064     -1.572393
  H       3.485797     -2.356367     -1.375270
  H      -2.998713     -3.829057     -2.330780
  H      -1.670125      2.458547      2.452727
  H      -2.196224      3.152178      0.888370
  H      -3.206778      1.932589      1.723083
  H       0.045052      0.097372     -4.442237
  H       2.127187      0.835196     -3.416079
  C      -2.163316      2.222267      1.489160
30
Coordinates from ORCA-job surface E -2297.972699233858
  C      -0.237889      1.411349     -1.921577
  Co     -0.650846      0.303861     -0.277281
  N      -1.486964      1.170155      0.823204
  C      -2.348212     -1.951429     -1.302370
  N      -1.192287     -1.258660     -1.292174
  N      -0.340481     -1.956944     -2.097139
  C      -0.939935     -3.064520     -2.620819
  C      -2.236473     -3.086401     -2.127086
  N       1.681002     -1.243227     -1.103075
  N       1.135875     -0.437029     -0.146991
  C       2.037323     -0.403724      0.854303
  C       3.165590     -1.179512      0.528943
  C       2.908326     -1.705747     -0.728892
  C       0.960303     -1.367988     -2.356582
  Si      0.715021      0.408932     -3.134885
  H      -3.182828     -1.597314     -0.708218
  H      -0.406687     -3.729058     -3.291298
  H       1.813646      0.165679      1.749119
  H       4.050117     -1.341817      1.133628
  H       1.521142     -2.044394     -3.011372
  H      -1.205504      1.746299     -2.320754
  H       0.320787      2.290610     -1.571474
  H       3.487033     -2.353885     -1.377352
  H      -2.998069     -3.829716     -2.331624
  H      -1.670113      2.462198      2.450089
  H      -2.194741      3.153510      0.884265
  H      -3.206725      1.936244      1.720535
  H       0.043736      0.097900     -4.439834
  H       2.125767      0.835701     -3.413723
  C      -2.162963      2.224568      1.486804
30
Coordinates from ORCA-job surface E -2297.972717090960
  C      -0.238330      1.407437     -1.917989
  Co     -0.651893      0.301557     -0.273434
  N      -1.487967      1.168854      0.826179
  C      -2.347912     -1.955039     -1.300367
  N      -1.192810     -1.260789     -1.289204
  N      -0.340753     -1.956034     -2.097826
  C      -0.939670     -3.063058     -2.623537
  C      -2.235312     -3.087870     -2.127874
  N       1.681184     -1.242186     -1.103513
  N       1.135109     -0.439260     -0.144112
  C       2.037600     -0.407393      0.856373
  C       3.166355     -1.181202      0.528068
  C       2.909407     -1.704058     -0.731132
  C       0.959354     -1.365461     -2.356430
  Si      0.712264      0.409853     -3.129980
  H      -3.182519     -1.603554     -0.704684
  H      -0.406549     -3.725381     -3.296272
  H       1.814160      0.159451      1.752844
  H       4.051403     -1.344288      1.131840
  H       1.520506     -2.038985     -3.013933
  H      -1.205969      1.740970     -2.318134
  H       0.321701      2.285884     -1.568191
  H       3.488649     -2.349757     -1.381511
  H      -2.996103     -3.831833     -2.333230
  H      -1.670196      2.470758      2.444562
  H      -2.190778      3.155367      0.874556
  H      -3.207005      1.944737      1.715106
  H       0.040625      0.099861     -4.434842
  H       2.122556      0.837699     -3.408741
  C      -2.162157      2.229359      1.481780
30
Coordinates from ORCA-job surface E -2297.972719440557
  C      -0.238759      1.406923     -1.916816
  Co     -0.652171      0.300996     -0.272453
  N      -1.488235      1.168164      0.827240
  C      -2.347376     -1.956313     -1.299557
  N      -1.192769     -1.261330     -1.288703
  N      -0.340701     -1.955998     -2.097748
  C      -0.939369     -3.062936     -2.623787
  C      -2.235042     -3.088169     -2.128357
  N       1.681092     -1.242201     -1.103499
  N       1.135011     -0.439851     -0.143674
  C       2.037421     -0.408932      0.856850
  C       3.166718     -1.181492      0.527666
  C       2.909379     -1.704069     -0.731518
  C       0.959202     -1.365018     -2.356411
  Si      0.711678      0.410417     -3.129180
  H      -3.181822     -1.605638     -0.703135
  H      -0.406190     -3.724713     -3.297033
  H       1.813790      0.156978      1.753887
  H       4.052075     -1.344367      1.131030
  H       1.520408     -2.038147     -3.014298
  H      -1.206549      1.740486     -2.316668
  H       0.321059      2.285445     -1.566754
  H       3.488677     -2.349227     -1.382402
  H      -2.995796     -3.832005     -2.334270
  H      -1.670342      2.473548      2.443002
  H      -2.189183      3.155373      0.871218
  H      -3.207202      1.947525      1.713586
  H       0.039946      0.100832     -4.434172
  H       2.121891      0.838718     -3.408028
  C      -2.161888      2.230640      1.480351
30
Coordinates from ORCA-job surface E -2297.972724343946
  C      -0.240387      1.405689     -1.912863
  Co     -0.653038      0.299161     -0.269320
  N      -1.489074      1.165563      0.830915
  C      -2.346217     -1.959373     -1.298281
  N      -1.192527     -1.263110     -1.287314
  N      -0.340468     -1.956025     -2.097626
  C      -0.938528     -3.062485     -2.624936
  C      -2.233748     -3.090011     -2.128582
  N       1.680935     -1.242366     -1.103552
  N       1.134840     -0.441774     -0.142482
  C       2.037534     -0.412406      0.857669
  C       3.167195     -1.183706      0.527147
  C       2.909567     -1.703905     -0.732905
  C       0.958875     -1.363845     -2.356501
  Si      0.709966      0.412380     -3.127054
  H      -3.180487     -1.610449     -0.700488
  H      -0.405266     -3.722525     -3.299874
  H       1.813727      0.151627      1.755911
  H       4.052827     -1.347070      1.129923
  H       1.520215     -2.035926     -3.015387
  H      -1.208701      1.739586     -2.311435
  H       0.318379      2.284599     -1.561783
  H       3.489134     -2.347279     -1.385371
  H      -2.993972     -3.834206     -2.335004
  H      -1.670889      2.482035      2.438333
  H      -2.183950      3.154763      0.860729
  H      -3.207798      1.956042      1.709076
  H       0.037956      0.104196     -4.432491
  H       2.119879      0.842228     -3.406227
  C      -2.161028      2.234231      1.476141
30
Coordinates from ORCA-job surface E -2297.972726405815
  C      -0.241617      1.405212     -1.910195
  Co     -0.653565      0.297933     -0.267307
  N      -1.489587      1.163575      0.833509
  C      -2.345979     -1.960651     -1.298127
  N      -1.192368     -1.264293     -1.286631
  N      -0.340313     -1.956311     -2.097598
  C      -0.938002     -3.062679     -2.625402
  C      -2.233297     -3.090845     -2.129069
  N       1.681012     -1.242683     -1.103556
  N       1.134917     -0.442976     -0.141846
  C       2.037982     -0.413635      0.857953
  C       3.167752     -1.184563      0.526774
  C       2.909751     -1.704268     -0.733489
  C       0.958834     -1.363588     -2.356553
  Si      0.709143      0.413444     -3.126110
  H      -3.180334     -1.612221     -0.700159
  H      -0.404631     -3.722039     -3.300925
  H       1.814345      0.149998      1.756492
  H       4.053650     -1.347891      1.129152
  H       1.520195     -2.035362     -3.015706
  H      -1.210236      1.739477     -2.307811
  H       0.316263      2.284464     -1.558456
  H       3.489323     -2.347016     -1.386576
  H      -2.993391     -3.835022     -2.335987
  H      -1.671329      2.486668      2.435882
  H      -2.180706      3.153825      0.854652
  H      -3.208127      1.960728      1.706727
  H       0.037018      0.106195     -4.431775
  H       2.118776      0.844268     -3.405490
  C      -2.160529      2.235898      1.473998
30
Coordinates from ORCA-job surface E -2297.972726821835
  C      -0.242210      1.405123     -1.909023
  Co     -0.653795      0.297443     -0.266435
  N      -1.489809      1.162709      0.834693
  C      -2.346041     -1.961045     -1.298090
  N      -1.192351     -1.264755     -1.286501
  N      -0.340310     -1.956463     -2.097744
  C      -0.938009     -3.062694     -2.625951
  C      -2.233172     -3.091184     -2.129170
  N       1.681210     -1.242777     -1.103605
  N       1.135087     -0.443376     -0.141659
  C       2.038214     -0.413931      0.858128
  C       3.167945     -1.184917      0.526724
  C       2.910156     -1.704180     -0.733814
  C       0.958858     -1.363653     -2.356542
  Si      0.708906      0.413725     -3.125813
  H      -3.180393     -1.612748     -0.700080
  H      -0.404701     -3.721816     -3.301738
  H       1.814623      0.149592      1.756721
  H       4.053803     -1.348453      1.129127
  H       1.520202     -2.035429     -3.015679
  H      -1.210879      1.739473     -2.306445
  H       0.315422      2.284496     -1.557200
  H       3.489809     -2.346655     -1.387076
  H      -2.993166     -3.835504     -2.336006
  H      -1.671563      2.488413      2.434975
  H      -2.179389      3.153406      0.852271
  H      -3.208251      1.962510      1.705800
  H       0.036776      0.106892     -4.431474
  H       2.118322      0.844933     -3.405224
  C      -2.160343      2.236505      1.473201
30
Coordinates from ORCA-job surface E -2297.973089013318
  C      -0.252628      1.413259     -1.893645
  Co     -0.652767      0.287221     -0.261408
  N      -1.488367      1.165520      0.829792
  C      -2.343403     -1.970801     -1.295507
  N      -1.190573     -1.273140     -1.283132
  N      -0.338958     -1.960187     -2.096926
  C      -0.934959     -3.066006     -2.627967
  C      -2.229519     -3.098471     -2.129791
  N       1.681839     -1.246721     -1.103081
  N       1.136022     -0.452023     -0.138653
  C       2.039967     -0.423931      0.860408
  C       3.170294     -1.192580      0.525641
  C       2.911812     -1.707924     -0.736386
  C       0.958001     -1.362444     -2.355659
  Si      0.702494      0.421841     -3.118445
  H      -3.177684     -1.625294     -0.695772
  H      -0.401175     -3.721851     -3.306575
  H       1.816479      0.136825      1.760761
  H       4.057040     -1.356789      1.126554
  H       1.519753     -2.030522     -3.018218
  H      -1.222799      1.748065     -2.287021
  H       0.302560      2.292704     -1.538127
  H       3.491628     -2.347233     -1.392617
  H      -2.988475     -3.843439     -2.338107
  H      -1.669229      2.505778      2.418119
  H      -2.169544      3.159298      0.828184
  H      -3.205992      1.980122      1.688922
  H       0.028761      0.119302     -4.424289
  H       2.110600      0.857399     -3.397752
  C      -2.156230      2.247663      1.457067
30
Coordinates from ORCA-job surface E -2297.973110207306
  C      -0.252586      1.411345     -1.892350
  Co     -0.653212      0.286327     -0.259807
  N      -1.488792      1.165333      0.830791
  C      -2.343288     -1.972730     -1.293748
  N      -1.191005     -1.273915     -1.281785
  N      -0.339185     -1.959635     -2.097452
  C      -0.935132     -3.065069     -2.629650
  C      -2.229270     -3.098802     -2.130309
  N       1.682056     -1.246038     -1.103380
  N       1.135685     -0.452783     -0.137250
  C       2.039668     -0.426034      0.861984
  C       3.170729     -1.192893      0.525245
  C       2.912627     -1.706684     -0.737560
  C       0.957561     -1.361274     -2.355602
  Si      0.701288      0.421989     -3.116125
  H      -3.177273     -1.628906     -0.692665
  H      -0.401573     -3.719835     -3.309433
  H       1.815946      0.132853      1.763422
  H       4.057689     -1.357431      1.125750
  H       1.519439     -2.027930     -3.019469
  H      -1.222621      1.745325     -2.286472
  H       0.303501      2.290249     -1.537223
  H       3.492826     -2.344705     -1.394660
  H      -2.987872     -3.844032     -2.338974
  H      -1.669159      2.509333      2.415361
  H      -2.168004      3.160436      0.824023
  H      -3.205869      1.983661      1.686241
  H       0.027430      0.119785     -4.421825
  H       2.109172      0.857848     -3.395339
  C      -2.155827      2.249851      1.454632
30
Coordinates from ORCA-job surface E -2297.973128213809
  C      -0.252979      1.407426     -1.888764
  Co     -0.654249      0.284028     -0.255920
  N      -1.489797      1.164051      0.833771
  C      -2.343040     -1.976234     -1.291784
  N      -1.191555     -1.275994     -1.278784
  N      -0.339523     -1.958667     -2.098060
  C      -0.934964     -3.063508     -2.632297
  C      -2.228195     -3.100150     -2.131097
  N       1.682202     -1.244948     -1.103745
  N       1.134930     -0.454972     -0.134344
  C       2.040007     -0.429596      0.864022
  C       3.171520     -1.194470      0.524363
  C       2.913673     -1.704909     -0.739744
  C       0.956549     -1.358739     -2.355330
  Si      0.698512      0.422845     -3.111114
  H      -3.177009     -1.635024     -0.689231
  H      -0.401552     -3.716054     -3.314295
  H       1.816577      0.126759      1.767070
  H       4.059020     -1.359754      1.123926
  H       1.518706     -2.022501     -3.021874
  H      -1.223028      1.740016     -2.283870
  H       0.304497      2.285515     -1.533968
  H       3.494368     -2.340490     -1.398733
  H      -2.986010     -3.845991     -2.340606
  H      -1.669116      2.517631      2.409553
  H      -2.163948      3.161807      0.814253
  H      -3.205984      1.991833      1.680497
  H       0.024297      0.121654     -4.416716
  H       2.105957      0.859724     -3.390250
  C      -2.154915      2.254352      1.449440
30
Coordinates from ORCA-job surface E -2297.973130464409
  C      -0.253385      1.406938     -1.887617
  Co     -0.654513      0.283495     -0.254959
  N      -1.490062      1.163391      0.834807
  C      -2.342506     -1.977469     -1.290962
  N      -1.191518     -1.276500     -1.278283
  N      -0.339482     -1.958616     -2.097954
  C      -0.934685     -3.063367     -2.632506
  C      -2.227954     -3.100397     -2.131559
  N       1.682098     -1.244958     -1.103715
  N       1.134838     -0.455535     -0.133913
  C       2.039830     -0.431113      0.864489
  C       3.171879     -1.194723      0.523964
  C       2.913627     -1.704916     -0.740108
  C       0.956389     -1.358296     -2.355296
  Si      0.697941      0.423403     -3.110324
  H      -3.176301     -1.637064     -0.687679
  H      -0.401226     -3.715376     -3.315000
  H       1.816217      0.124310      1.768088
  H       4.059690     -1.359778      1.123118
  H       1.518591     -2.021675     -3.022207
  H      -1.223585      1.739565     -2.282419
  H       0.303882      2.285095     -1.532552
  H       3.494367     -2.339967     -1.399588
  H      -2.985749     -3.846093     -2.341625
  H      -1.669235      2.520301      2.407924
  H      -2.162375      3.161659      0.810974
  H      -3.206133      1.994473      1.678891
  H       0.023630      0.122608     -4.416051
  H       2.105310      0.860714     -3.389548
  C      -2.154633      2.255530      1.447981
30
Coordinates from ORCA-job surface E -2297.973135098560
  C      -0.254876      1.405802     -1.883865
  Co     -0.655299      0.281796     -0.251983
  N      -1.490864      1.160969      0.838290
  C      -2.341425     -1.980285     -1.289706
  N      -1.191307     -1.278123     -1.276926
  N      -0.339297     -1.958594     -2.097759
  C      -0.933961     -3.062858     -2.633514
  C      -2.226788     -3.102045     -2.131712
  N       1.681919     -1.245097     -1.103719
  N       1.134697     -0.457314     -0.132766
  C       2.039973     -0.434367      0.865255
  C       3.172347     -1.196776      0.523467
  C       2.913774     -1.704724     -0.741391
  C       0.956046     -1.357156     -2.355333
  Si      0.696325      0.425280     -3.108290
  H      -3.175029     -1.641540     -0.685132
  H      -0.400457     -3.713208     -3.317607
  H       1.816227      0.119273      1.769979
  H       4.060429     -1.362282      1.122043
  H       1.518348     -2.019555     -3.023169
  H      -1.225584      1.738767     -2.277394
  H       0.301393      2.284304     -1.527793
  H       3.494744     -2.338069     -1.402362
  H      -2.984098     -3.848055     -2.342266
  H      -1.669699      2.528144      2.403191
  H      -2.157402      3.160596      0.801016
  H      -3.206574      2.002248      1.674253
  H       0.021739      0.125808     -4.414428
  H       2.103421      0.864009     -3.387827
  C      -2.153772      2.258692      1.443814
30
Coordinates from ORCA-job surface E -2297.973136775237
  C      -0.256054      1.405328     -1.881196
  Co     -0.655799      0.280600     -0.249966
  N      -1.491385      1.159033      0.840871
  C      -2.341199     -1.981507     -1.289511
  N      -1.191158     -1.279262     -1.276194
  N      -0.339167     -1.958831     -2.097684
  C      -0.933476     -3.062984     -2.633943
  C      -2.226357     -3.102830     -2.132133
  N       1.681975     -1.245388     -1.103702
  N       1.134782     -0.458492     -0.132108
  C       2.040451     -0.435572      0.865536
  C       3.172903     -1.197639      0.523090
  C       2.913943     -1.705055     -0.741982
  C       0.955974     -1.356854     -2.355354
  Si      0.695499      0.426362     -3.107318
  H      -3.174885     -1.643256     -0.684765
  H      -0.399879     -3.712640     -3.318630
  H       1.816903      0.117670      1.770557
  H       4.061249     -1.363131      1.121263
  H       1.518282     -2.018946     -3.023463
  H      -1.227075      1.738660     -2.273739
  H       0.299351      2.284141     -1.524435
  H       3.494901     -2.337762     -1.403582
  H      -2.983537     -3.848825     -2.343163
  H      -1.670125      2.532653      2.400535
  H      -2.154175      3.159369      0.794933
  H      -3.206839      2.006735      1.671645
  H       0.020786      0.127817     -4.413672
  H       2.102323      0.866026     -3.387065
  C      -2.153261      2.260219      1.441545
30
Coordinates from ORCA-job surface E -2297.973137412008
  C      -0.256597      1.405248     -1.880060
  Co     -0.656002      0.280144     -0.249124
  N      -1.491605      1.158219      0.842009
  C      -2.341265     -1.981857     -1.289452
  N      -1.191143     -1.279683     -1.276047
  N      -0.339178     -1.958950     -2.097811
  C      -0.933504     -3.062968     -2.634452
  C      -2.226252     -3.103125     -2.132210
  N       1.682165     -1.245463     -1.103747
  N       1.134957     -0.458864     -0.131922
  C       2.040698     -0.435847      0.865701
  C       3.173105     -1.197975      0.523030
  C       2.914330     -1.704964     -0.742299
  C       0.955984     -1.356898     -2.355330
  Si      0.695276      0.426641     -3.107028
  H      -3.174943     -1.643735     -0.684660
  H      -0.399974     -3.712401     -3.319383
  H       1.817207      0.117289      1.770776
  H       4.061413     -1.363680      1.121219
  H       1.518268     -2.019001     -3.023425
  H      -1.227670      1.738666     -2.272401
  H       0.298586      2.284162     -1.523203
  H       3.495349     -2.337421     -1.404065
  H      -2.983336     -3.849259     -2.343152
  H      -1.670378      2.534281      2.399585
  H      -2.152934      3.158847      0.792634
  H      -3.206953      2.008353      1.670635
  H       0.020550      0.128492     -4.413368
  H       2.101893      0.866648     -3.386809
  C      -2.153096      2.260741      1.440726
30
Coordinates from ORCA-job surface E -2297.973485076159
  C      -0.267092      1.413429     -1.864550
  Co     -0.654945      0.270062     -0.244249
  N      -1.490057      1.160999      0.836909
  C      -2.338652     -1.991518     -1.286850
  N      -1.189408     -1.287968     -1.272680
  N      -0.337885     -1.962557     -2.096924
  C      -0.930513     -3.066159     -2.636354
  C      -2.222629     -3.110311     -2.132748
  N       1.682715     -1.249296     -1.103167
  N       1.135868     -0.467406     -0.128914
  C       2.042408     -0.445761      0.867984
  C       3.175363     -1.205561      0.521991
  C       2.915874     -1.708606     -0.744790
  C       0.955043     -1.355568     -2.354361
  Si      0.688800      0.434823     -3.099572
  H      -3.172241     -1.656192     -0.680372
  H      -0.396530     -3.712299     -3.324055
  H       1.819044      0.104604      1.774783
  H       4.064542     -1.371956      1.118697
  H       1.517700     -2.013957     -3.025821
  H      -1.239662      1.747276     -2.252820
  H       0.285639      2.292381     -1.503976
  H       3.497021     -2.337887     -1.409480
  H      -2.978663     -3.857097     -2.345149
  H      -1.667612      2.551144      2.382183
  H      -2.142799      3.163995      0.768466
  H      -3.204259      2.025461      1.653207
  H       0.012452      0.140962     -4.406053
  H       2.094089      0.879168     -3.379207
  C      -2.148661      2.271436      1.424243
30
Coordinates from ORCA-job surface E -2297.973506572748
  C      -0.267023      1.411506     -1.863269
  Co     -0.655393      0.269175     -0.242629
  N      -1.490487      1.160838      0.837900
  C      -2.338548     -1.993424     -1.285096
  N      -1.189854     -1.288723     -1.271316
  N      -0.338151     -1.961973     -2.097422
  C      -0.930740     -3.065165     -2.638023
  C      -2.222421     -3.110587     -2.133270
  N       1.682918     -1.248580     -1.103433
  N       1.135528     -0.468147     -0.127496
  C       2.042126     -0.447840      0.869550
  C       3.175808     -1.205816      0.521592
  C       2.916680     -1.707305     -0.745943
  C       0.954570     -1.354397     -2.354243
  Si      0.687593      0.434927     -3.097207
  H      -3.171825     -1.659792     -0.677287
  H      -0.396995     -3.710215     -3.326888
  H       1.818548      0.100647      1.777415
  H       4.065212     -1.372521      1.117876
  H       1.517339     -2.011362     -3.026990
  H      -1.239447      1.744541     -2.252312
  H       0.286632      2.289914     -1.503101
  H       3.498198     -2.335286     -1.411492
  H      -2.978107     -3.857622     -2.346031
  H      -1.667495      2.554578      2.379329
  H      -2.141215      3.164960      0.764293
  H      -3.204075      2.028871      1.650402
  H       0.011120      0.141384     -4.403537
  H       2.092668      0.879542     -3.376746
  C      -2.148215      2.273512      1.421746
30
Coordinates from ORCA-job surface E -2297.973524556187
  C      -0.267340      1.407588     -1.859740
  Co     -0.656417      0.266905     -0.238735
  N      -1.491492      1.159624      0.840840
  C      -2.338359     -1.996803     -1.283169
  N      -1.190431     -1.290741     -1.268293
  N      -0.338560     -1.960948     -2.097953
  C      -0.930676     -3.063513     -2.640583
  C      -2.221449     -3.111797     -2.134058
  N       1.683029     -1.247438     -1.103725
  N       1.134778     -0.470284     -0.124576
  C       2.042514     -0.451274      0.871553
  C       3.176624     -1.207247      0.520704
  C       2.917687     -1.705443     -0.748059
  C       0.953502     -1.351878     -2.353854
  Si      0.684840      0.435687     -3.092147
  H      -3.171613     -1.665756     -0.673955
  H      -0.397103     -3.706348     -3.331619
  H       1.819280      0.094723      1.780975
  H       4.066591     -1.374643      1.116012
  H       1.516514     -2.005963     -3.029219
  H      -1.239758      1.739272     -2.249800
  H       0.287742      2.285170     -1.499919
  H       3.499666     -2.330990     -1.415460
  H      -2.976376     -3.859395     -2.347697
  H      -1.667358      2.562513      2.373340
  H      -2.137114      3.165897      0.754623
  H      -3.204047      2.036651      1.644398
  H       0.008006      0.143120     -4.398364
  H       2.089495      0.881250     -3.371605
  C      -2.147225      2.277703      1.416455
30
Coordinates from ORCA-job surface E -2297.973526689903
  C      -0.267711      1.407119     -1.858634
  Co     -0.656664      0.266400     -0.237802
  N      -1.491752      1.159005      0.841839
  C      -2.337842     -1.997985     -1.282353
  N      -1.190404     -1.291212     -1.267796
  N      -0.338535     -1.960886     -2.097826
  C      -0.930434     -3.063349     -2.640763
  C      -2.221247     -3.111995     -2.134495
  N       1.682918     -1.247442     -1.103679
  N       1.134696     -0.470815     -0.124152
  C       2.042351     -0.452743      0.872004
  C       3.176981     -1.207456      0.520317
  C       2.917634     -1.705433     -0.748399
  C       0.953337     -1.351445     -2.353803
  Si      0.684294      0.436225     -3.091380
  H      -3.170911     -1.667729     -0.672422
  H      -0.396828     -3.705658     -3.332281
  H       1.818943      0.092335      1.781958
  H       4.067256     -1.374611      1.115221
  H       1.516383     -2.005167     -3.029512
  H      -1.240275      1.738851     -2.248385
  H       0.287170      2.284759     -1.498535
  H       3.499652     -2.330457     -1.416275
  H      -2.976166     -3.859435     -2.348680
  H      -1.667463      2.565028      2.371676
  H      -2.135579      3.165614      0.751453
  H      -3.204157      2.039120      1.642726
  H       0.007362      0.144042     -4.397716
  H       2.088881      0.882191     -3.370926
  C      -2.146937      2.278770      1.414991
30
Coordinates from ORCA-job surface E -2297.973531005670
  C      -0.269061      1.406049     -1.855062
  Co     -0.657386      0.264820     -0.234954
  N      -1.492530      1.156761      0.845149
  C      -2.336828     -2.000597     -1.281105
  N      -1.190222     -1.292699     -1.266456
  N      -0.338397     -1.960816     -2.097561
  C      -0.929817     -3.062778     -2.641654
  C      -2.220190     -3.113478     -2.134579
  N       1.682714     -1.247555     -1.103637
  N       1.134578     -0.472473     -0.123036
  C       2.042523     -0.455810      0.872724
  C       3.177443     -1.209370      0.519833
  C       2.917747     -1.705200     -0.749604
  C       0.952974     -1.350330     -2.353791
  Si      0.682771      0.438024     -3.089436
  H      -3.169689     -1.671935     -0.669940
  H      -0.396203     -3.703482     -3.334702
  H       1.819015      0.087551      1.783741
  H       4.067986     -1.376948      1.114165
  H       1.516091     -2.003140     -3.030356
  H      -1.242116      1.738134     -2.243545
  H       0.284873      2.283983     -1.493941
  H       3.499961     -2.328574     -1.418901
  H      -2.974661     -3.861199     -2.349228
  H      -1.667894      2.572297      2.366903
  H      -2.130822      3.164185      0.741985
  H      -3.204485      2.046255      1.637937
  H       0.005555      0.147104     -4.396151
  H       2.087111      0.885292     -3.369289
  C      -2.146089      2.281569      1.410861
30
Coordinates from ORCA-job surface E -2297.973532547941
  C      -0.270129      1.405584     -1.852497
  Co     -0.657839      0.263696     -0.233005
  N      -1.493043      1.154954      0.847616
  C      -2.336647     -2.001696     -1.280897
  N      -1.190093     -1.293758     -1.265701
  N      -0.338300     -1.961006     -2.097441
  C      -0.929399     -3.062845     -2.642023
  C      -2.219824     -3.114158     -2.134952
  N       1.682755     -1.247820     -1.103596
  N       1.134673     -0.473589     -0.122375
  C       2.043033     -0.456913      0.872985
  C       3.178006     -1.210160      0.519452
  C       2.917903     -1.705496     -0.750171
  C       0.952879     -1.350020     -2.353777
  Si      0.681993      0.439061     -3.088492
  H      -3.169586     -1.673493     -0.669586
  H      -0.395711     -3.702884     -3.335636
  H       1.819751      0.086087      1.784278
  H       4.068815     -1.377716      1.113377
  H       1.515984     -2.002553     -3.030595
  H      -1.243489      1.738035     -2.239997
  H       0.282997      2.283779     -1.490671
  H       3.500084     -2.328260     -1.420073
  H      -2.974182     -3.861847     -2.350064
  H      -1.668332      2.576470      2.364198
  H      -2.127753      3.162747      0.736189
  H      -3.204702      2.050347      1.635189
  H       0.004635      0.149027     -4.395397
  H       2.086078      0.887178     -3.368555
  C      -2.145607      2.282889      1.408587
30
Coordinates from ORCA-job surface E -2297.973533280746
  C      -0.270652      1.405476     -1.851294
  Co     -0.658034      0.263225     -0.232108
  N      -1.493281      1.154130      0.848799
  C      -2.336709     -2.002059     -1.280791
  N      -1.190080     -1.294183     -1.265496
  N      -0.338326     -1.961100     -2.097540
  C      -0.929444     -3.062787     -2.642526
  C      -2.219727     -3.114435     -2.135021
  N       1.682939     -1.247884     -1.103632
  N       1.134856     -0.473980     -0.122154
  C       2.043311     -0.457227      0.873163
  C       3.178244     -1.210507      0.519361
  C       2.918293     -1.705388     -0.750516
  C       0.952867     -1.350032     -2.353732
  Si      0.681745      0.439368     -3.088152
  H      -3.169633     -1.674011     -0.669413
  H      -0.395826     -3.702578     -3.336404
  H       1.820103      0.085642      1.784527
  H       4.069030     -1.378280      1.113278
  H       1.515939     -2.002565     -3.030555
  H      -1.244075      1.738025     -2.238553
  H       0.282258      2.283752     -1.489334
  H       3.500521     -2.327883     -1.420607
  H      -2.973988     -3.862260     -2.350061
  H      -1.668643      2.578145      2.363102
  H      -2.126447      3.162097      0.733741
  H      -3.204827      2.051980      1.633949
  H       0.004356      0.149747     -4.395037
  H       2.085624      0.887819     -3.368265
  C      -2.145447      2.283392      1.407641
30
Coordinates from ORCA-job surface E -2297.973864413856
  C      -0.281221      1.413697     -1.835657
  Co     -0.656945      0.253285     -0.227385
  N      -1.491628      1.156882      0.843497
  C      -2.334121     -2.011626     -1.278169
  N      -1.188387     -1.302369     -1.262132
  N      -0.337092     -1.964590     -2.096587
  C      -0.926512     -3.065857     -2.644319
  C      -2.216134     -3.121522     -2.135478
  N       1.683414     -1.251607     -1.102998
  N       1.135745     -0.482417     -0.119145
  C       2.044982     -0.467055      0.875448
  C       3.180416     -1.218017      0.518365
  C       2.919730     -1.708930     -0.752930
  C       0.951845     -1.348581     -2.352680
  Si      0.675207      0.447616     -3.080613
  H      -3.166939     -1.686379     -0.665143
  H      -0.392464     -3.702341     -3.340916
  H       1.821924      0.073039      1.788502
  H       4.072056     -1.386497      1.110801
  H       1.515256     -1.997388     -3.032812
  H      -1.256136      1.746647     -2.218820
  H       0.269233      2.291979     -1.469960
  H       3.502050     -2.328239     -1.425902
  H      -2.969333     -3.870003     -2.351956
  H      -1.665461      2.594510      2.345175
  H      -2.116040      3.166525      0.709506
  H      -3.201713      2.068583      1.615993
  H      -0.003822      0.162274     -4.387597
  H       2.077741      0.900392     -3.360542
  C      -2.140699      2.293630      1.390824
30
Coordinates from ORCA-job surface E -2297.973885968664
  C      -0.281123      1.411774     -1.834394
  Co     -0.657394      0.252412     -0.225753
  N      -1.492061      1.156752      0.844475
  C      -2.334017     -2.013511     -1.276418
  N      -1.188841     -1.303098     -1.260753
  N      -0.337388     -1.963974     -2.097052
  C      -0.926780     -3.064812     -2.645959
  C      -2.215960     -3.121740     -2.136007
  N       1.683600     -1.250858     -1.103234
  N       1.135400     -0.483137     -0.117717
  C       2.044709     -0.469124      0.877005
  C       3.180869     -1.218213      0.517959
  C       2.920518     -1.707577     -0.754060
  C       0.951341     -1.347407     -2.352504
  Si      0.673993      0.447678     -3.078212
  H      -3.166507     -1.689971     -0.662074
  H      -0.392979     -3.700200     -3.343704
  H       1.821454      0.069075      1.791109
  H       4.072744     -1.386983      1.109958
  H       1.514851     -1.994789     -3.033903
  H      -1.255885      1.743929     -2.218347
  H       0.270283      2.289508     -1.469124
  H       3.503194     -2.325582     -1.427878
  H      -2.968819     -3.870454     -2.352861
  H      -1.665307      2.597821      2.342237
  H      -2.114409      3.167331      0.705335
  H      -3.201474      2.071866      1.613064
  H      -0.005166      0.162633     -4.385035
  H       2.076320      0.900694     -3.358052
  C      -2.140215      2.295597      1.388268
30
Coordinates from ORCA-job surface E -2297.973903241578
  C      -0.281363      1.407867     -1.830917
  Co     -0.658406      0.250174     -0.221855
  N      -1.493063      1.155601      0.847373
  C      -2.333876     -2.016773     -1.274530
  N      -1.189438     -1.305057     -1.257707
  N      -0.337857     -1.962891     -2.097511
  C      -0.926806     -3.063065     -2.648444
  C      -2.215063     -3.122836     -2.136770
  N       1.683676     -1.249657     -1.103465
  N       1.134650     -0.485224     -0.114785
  C       2.045138     -0.472439      0.878972
  C       3.181684     -1.219539      0.517079
  C       2.921486     -1.705620     -0.756118
  C       0.950222     -1.344888     -2.352011
  Si      0.671241      0.448355     -3.073104
  H      -3.166339     -1.695791     -0.658845
  H      -0.393201     -3.696238     -3.348318
  H       1.822275      0.063310      1.794585
  H       4.074131     -1.388974      1.108085
  H       1.513942     -1.989395     -3.035977
  H      -1.256106      1.738711     -2.215898
  H       0.271524      2.284754     -1.466015
  H       3.504593     -2.321191     -1.431756
  H      -2.967178     -3.872085     -2.354512
  H      -1.665097      2.605402      2.336079
  H      -2.110223      3.167856      0.695755
  H      -3.201314      2.079289      1.606774
  H      -0.008298      0.164242     -4.379790
  H       2.073162      0.902251     -3.352881
  C      -2.139144      2.299490      1.382876
30
Coordinates from ORCA-job surface E -2297.973905908169
  C      -0.281700      1.407425     -1.829851
  Co     -0.658637      0.249697     -0.220955
  N      -1.493318      1.155017      0.848333
  C      -2.333368     -2.017909     -1.273712
  N      -1.189419     -1.305492     -1.257221
  N      -0.337843     -1.962822     -2.097359
  C      -0.926588     -3.062897     -2.648575
  C      -2.214906     -3.122973     -2.137202
  N       1.683555     -1.249660     -1.103405
  N       1.134575     -0.485722     -0.114376
  C       2.044977     -0.473867      0.879405
  C       3.182047     -1.219679      0.516688
  C       2.921413     -1.705615     -0.756428
  C       0.950052     -1.344468     -2.351946
  Si      0.670720      0.448876     -3.072362
  H      -3.165635     -1.697705     -0.657323
  H      -0.392956     -3.695565     -3.348903
  H       1.821945      0.060973      1.795531
  H       4.074809     -1.388835      1.107286
  H       1.513798     -1.988633     -3.036233
  H      -1.256587      1.738330     -2.214512
  H       0.270995      2.284359     -1.464661
  H       3.504546     -2.320687     -1.432515
  H      -2.967036     -3.872036     -2.355500
  H      -1.665202      2.607748      2.334405
  H      -2.108702      3.167455      0.692711
  H      -3.201393      2.081595      1.605026
  H      -0.008921      0.165132     -4.379160
  H       2.072580      0.903146     -3.352230
  C      -2.138851      2.300449      1.381415
30
Coordinates from ORCA-job surface E -2297.973909677617
  C      -0.282871      1.406470     -1.826572
  Co     -0.659274      0.248280     -0.218342
  N      -1.494045      1.153004      0.851358
  C      -2.332450     -2.020244     -1.272521
  N      -1.189271     -1.306802     -1.255963
  N      -0.337751     -1.962725     -2.097046
  C      -0.926090     -3.062309     -2.649318
  C      -2.213995     -3.124254     -2.137230
  N       1.683337     -1.249752     -1.103329
  N       1.134480     -0.487203     -0.113347
  C       2.045156     -0.476646      0.880046
  C       3.182488     -1.221371      0.516228
  C       2.921489     -1.705360     -0.757511
  C       0.949689     -1.343429     -2.351898
  Si      0.669342      0.450538     -3.070578
  H      -3.164497     -1.701513     -0.654992
  H      -0.392478     -3.693493     -3.351046
  H       1.822050      0.056601      1.797140
  H       4.075510     -1.390888      1.106281
  H       1.513477     -1.986781     -3.036944
  H      -1.258219      1.737740     -2.209995
  H       0.268964      2.283636     -1.460377
  H       3.504784     -2.318900     -1.434898
  H      -2.965732     -3.873550     -2.355957
  H      -1.665638      2.614176      2.329839
  H      -2.104232      3.165783      0.684084
  H      -3.201630      2.087915      1.600231
  H      -0.010587      0.167951     -4.377712
  H       2.070987      0.905955     -3.350751
  C      -2.138042      2.302812      1.377491
30
Coordinates from ORCA-job surface E -2297.973911314181
  C      -0.283770      1.406061     -1.824271
  Co     -0.659656      0.247295     -0.216595
  N      -1.494514      1.151423      0.853557
  C      -2.332341     -2.021126     -1.272368
  N      -1.189159     -1.307729     -1.255249
  N      -0.337683     -1.962884     -2.096887
  C      -0.925751     -3.062340     -2.649600
  C      -2.213706     -3.124813     -2.137524
  N       1.683361     -1.249991     -1.103265
  N       1.134578     -0.488194     -0.112739
  C       2.045677     -0.477531      0.880250
  C       3.183012     -1.222050      0.515880
  C       2.921623     -1.705607     -0.758016
  C       0.949588     -1.343160     -2.351856
  Si      0.668664      0.451457     -3.069759
  H      -3.164476     -1.702754     -0.654767
  H      -0.392083     -3.692933     -3.351822
  H       1.822820      0.055455      1.797560
  H       4.076277     -1.391544      1.105557
  H       1.513348     -1.986296     -3.037101
  H      -1.259399      1.737690     -2.206739
  H       0.267343      2.283425     -1.457386
  H       3.504868     -2.318605     -1.435941
  H      -2.965352     -3.874068     -2.356659
  H      -1.666113      2.617714      2.327364
  H      -2.101439      3.164268      0.678993
  H      -3.201818      2.091392      1.597532
  H      -0.011415      0.169652     -4.377043
  H       2.070088      0.907589     -3.350147
  C      -2.137624      2.303845      1.375410
30
Coordinates from ORCA-job surface E -2297.973912031071
  C      -0.284388      1.405817     -1.822649
  Co     -0.659910      0.246655     -0.215356
  N      -1.494850      1.150373      0.855115
  C      -2.332351     -2.021708     -1.272114
  N      -1.189144     -1.308302     -1.254853
  N      -0.337723     -1.962947     -2.096944
  C      -0.925785     -3.062186     -2.650201
  C      -2.213556     -3.125175     -2.137613
  N       1.683542     -1.250046     -1.103286
  N       1.134768     -0.488762     -0.112358
  C       2.046030     -0.478111      0.880520
  C       3.183351     -1.222538      0.515714
  C       2.922060     -1.705443     -0.758497
  C       0.949522     -1.343054     -2.351779
  Si      0.668257      0.451933     -3.069195
  H      -3.164451     -1.703644     -0.654339
  H      -0.392202     -3.692372     -3.352837
  H       1.823272      0.054587      1.798000
  H       4.076637     -1.392286      1.105304
  H       1.513242     -1.986110     -3.037113
  H      -1.260134      1.737597     -2.204717
  H       0.266449      2.283253     -1.455496
  H       3.505357     -2.318011     -1.436751
  H      -2.965070     -3.874580     -2.356737
  H      -1.666546      2.620036      2.325664
  H      -2.099602      3.163308      0.675549
  H      -3.201972      2.093642      1.595550
  H      -0.011908      0.170672     -4.376468
  H       2.069440      0.908498     -3.349689
  C      -2.137388      2.304544      1.373947
30
Coordinates from ORCA-job surface E -2297.974224221545
  C      -0.295026      1.414073     -1.806887
  Co     -0.658789      0.236858     -0.210786
  N      -1.493093      1.153101      0.849608
  C      -2.329788     -2.031180     -1.269474
  N      -1.187493     -1.316388     -1.251492
  N      -0.336547     -1.966321     -2.095927
  C      -0.922911     -3.065136     -2.651886
  C      -2.209993     -3.132162     -2.137990
  N       1.683943     -1.253660     -1.102601
  N       1.135639     -0.497093     -0.109347
  C       2.047665     -0.487853      0.882807
  C       3.185441     -1.229974      0.514756
  C       2.923393     -1.708886     -0.760838
  C       0.948419     -1.341485     -2.350646
  Si      0.661658      0.460245     -3.061579
  H      -3.161764     -1.715922     -0.650087
  H      -0.388921     -3.692002     -3.357191
  H       1.825081      0.042066      1.801942
  H       4.079565     -1.400445      1.102868
  H       1.512446     -1.980803     -3.039235
  H      -1.272260      1.746223     -2.184833
  H       0.253350      2.291483     -1.435980
  H       3.506747     -2.318259     -1.441929
  H      -2.960434     -3.882229     -2.358531
  H      -1.662964      2.635908      2.307234
  H      -2.088938      3.167036      0.651262
  H      -3.198449      2.109736      1.577085
  H      -0.020165      0.183254     -4.368907
  H       2.061479      0.921123     -3.341854
  C      -2.132340      2.314332      1.356808
30
Coordinates from ORCA-job surface E -2297.974246016445
  C      -0.294893      1.412151     -1.805651
  Co     -0.659240      0.236000     -0.209146
  N      -1.493529      1.153006      0.850564
  C      -2.329678     -2.033052     -1.267711
  N      -1.187959     -1.317087     -1.250103
  N      -0.336878     -1.965672     -2.096359
  C      -0.923223     -3.064046     -2.653486
  C      -2.209866     -3.132307     -2.138542
  N       1.684106     -1.252883     -1.102805
  N       1.135288     -0.497790     -0.107915
  C       2.047398     -0.489917      0.884348
  C       3.185913     -1.230085      0.514328
  C       2.924152     -1.707496     -0.761938
  C       0.947884     -1.340310     -2.350410
  Si      0.660451      0.460264     -3.059135
  H      -3.161306     -1.719520     -0.647010
  H      -0.389487     -3.689818     -3.359914
  H       1.824630      0.038091      1.804519
  H       4.080293     -1.400802      1.101977
  H       1.511995     -1.978204     -3.040244
  H      -1.271963      1.743516     -2.184422
  H       0.254464      2.289009     -1.435193
  H       3.507841     -2.315572     -1.443858
  H      -2.959983     -3.882577     -2.359491
  H      -1.662775      2.639084      2.304223
  H      -2.087282      3.167696      0.647115
  H      -3.198158      2.112873      1.574040
  H      -0.021500      0.183552     -4.366299
  H       2.060076      0.921349     -3.339316
  C      -2.131823      2.316186      1.354204
30
Coordinates from ORCA-job surface E -2297.974263158158
  C      -0.295037      1.408268     -1.802270
  Co     -0.660228      0.233812     -0.205276
  N      -1.494526      1.151945      0.853379
  C      -2.329600     -2.036152     -1.265888
  N      -1.188576     -1.318965     -1.247053
  N      -0.337412     -1.964526     -2.096754
  C      -0.923359     -3.062196     -2.655899
  C      -2.209037     -3.133310     -2.139224
  N       1.684147     -1.251633     -1.102982
  N       1.134545     -0.499808     -0.104995
  C       2.047887     -0.493063      0.886243
  C       3.186709     -1.231339      0.513466
  C       2.925087     -1.705441     -0.763947
  C       0.946717     -1.337804     -2.349822
  Si      0.657747      0.460849     -3.053996
  H      -3.161201     -1.725123     -0.643927
  H      -0.389848     -3.685765     -3.364412
  H       1.825570      0.032565      1.807862
  H       4.081646     -1.402730      1.100127
  H       1.511004     -1.972842     -3.042167
  H      -1.272063      1.738349     -2.182114
  H       0.255853      2.284265     -1.432211
  H       3.509174     -2.311093     -1.447647
  H      -2.958414     -3.884113     -2.361021
  H      -1.662517      2.646246      2.297965
  H      -2.083128      3.167873      0.637756
  H      -3.197887      2.119841      1.567536
  H      -0.024588      0.185033     -4.361011
  H       2.056992      0.922732     -3.334110
  C      -2.130708      2.319766      1.348764
30
Coordinates from ORCA-job surface E -2297.974265646080
  C      -0.295331      1.407852     -1.801258
  Co     -0.660436      0.233370     -0.204415
  N      -1.494772      1.151409      0.854286
  C      -2.329091     -2.037246     -1.265052
  N      -1.188559     -1.319360     -1.246575
  N      -0.337405     -1.964455     -2.096572
  C      -0.923151     -3.062046     -2.655949
  C      -2.208948     -3.133339     -2.139702
  N       1.684018     -1.251641     -1.102902
  N       1.134480     -0.500271     -0.104598
  C       2.047721     -0.494473      0.886674
  C       3.187106     -1.231358      0.513051
  C       2.924983     -1.705470     -0.764209
  C       0.946547     -1.337403     -2.349745
  Si      0.657253      0.461340     -3.053294
  H      -3.160481     -1.726982     -0.642395
  H      -0.389612     -3.685146     -3.364871
  H       1.825236      0.030245      1.808792
  H       4.082392     -1.402383      1.099277
  H       1.510850     -1.972129     -3.042382
  H      -1.272500      1.738007     -2.180772
  H       0.255379      2.283883     -1.430907
  H       3.509074     -2.310670     -1.448326
  H      -2.958388     -3.883889     -2.362114
  H      -1.662630      2.648419      2.296301
  H      -2.081669      3.167372      0.634868
  H      -3.197945      2.121952      1.565753
  H      -0.025195      0.185873     -4.360410
  H       2.056445      0.923565     -3.333510
  C      -2.130425      2.320613      1.347326
30
Coordinates from ORCA-job surface E -2297.974268655715
  C      -0.296226      1.407109     -1.798579
  Co     -0.660925      0.232252     -0.202279
  N      -1.495378      1.149809      0.856747
  C      -2.328320     -2.039116     -1.264004
  N      -1.188439     -1.320376     -1.245522
  N      -0.337346     -1.964343     -2.096251
  C      -0.922788     -3.061506     -2.656484
  C      -2.208243     -3.134314     -2.139674
  N       1.683818     -1.251709     -1.102809
  N       1.134427     -0.501451     -0.103753
  C       2.047881     -0.496766      0.887199
  C       3.187484     -1.232719      0.512665
  C       2.925016     -1.705244     -0.765079
  C       0.946236     -1.336534     -2.349686
  Si      0.656142      0.462727     -3.051871
  H      -3.159493     -1.730080     -0.640379
  H      -0.389293     -3.683374     -3.366560
  H       1.825339      0.026607      1.810115
  H       4.082993     -1.404026      1.098426
  H       1.510551     -1.970626     -3.042916
  H      -1.273786      1.737613     -2.176990
  H       0.253771      2.283303     -1.427334
  H       3.509220     -2.309174     -1.450263
  H      -2.957382     -3.885028     -2.362442
  H      -1.663046      2.653533      2.292387
  H      -2.077984      3.165704      0.627820
  H      -3.198107      2.126920      1.561516
  H      -0.026576      0.188208     -4.359251
  H       2.055171      0.925853     -3.332371
  C      -2.129766      2.322388      1.343991
30
Coordinates from ORCA-job surface E -2297.974270610800
  C      -0.297265      1.406513     -1.795630
  Co     -0.661391      0.231012     -0.200010
  N      -1.496000      1.147877      0.859523
  C      -2.328091     -2.040333     -1.263619
  N      -1.188318     -1.321498     -1.244518
  N      -0.337296     -1.964421     -2.096006
  C      -0.922418     -3.061349     -2.656885
  C      -2.207806     -3.135073     -2.139872
  N       1.683804     -1.251922     -1.102728
  N       1.134533     -0.502693     -0.102922
  C       2.048512     -0.498093      0.887505
  C       3.188095     -1.233747      0.512232
  C       2.925178     -1.705399     -0.765811
  C       0.946035     -1.336013     -2.349612
  Si      0.655194      0.463980     -3.050666
  H      -3.159314     -1.731911     -0.639738
  H      -0.388895     -3.682346     -3.367714
  H       1.826256      0.024751      1.810804
  H       4.083873     -1.405165      1.097526
  H       1.510310     -1.969727     -3.043198
  H      -1.275196      1.737458     -2.172818
  H       0.251901      2.282890     -1.423461
  H       3.509338     -2.308500     -1.451775
  H      -2.956767     -3.885820     -2.363065
  H      -1.663667      2.658109      2.288836
  H      -2.074353      3.163583      0.621112
  H      -3.198298      2.131332      1.557555
  H      -0.027765      0.190467     -4.358232
  H       2.053964      0.927988     -3.331464
  C      -2.129203      2.323691      1.341019
30
Coordinates from ORCA-job surface E -2297.974271227300
  C      -0.297585      1.406403     -1.794675
  Co     -0.661512      0.230663     -0.199289
  N      -1.496202      1.147285      0.860430
  C      -2.328169     -2.040570     -1.263478
  N      -1.188322     -1.321799     -1.244299
  N      -0.337352     -1.964454     -2.096058
  C      -0.922527     -3.061225     -2.657289
  C      -2.207778     -3.135222     -2.139897
  N       1.683956     -1.251945     -1.102745
  N       1.134695     -0.502992     -0.102714
  C       2.048778     -0.498319      0.887657
  C       3.188322     -1.233990      0.512133
  C       2.925517     -1.705250     -0.766110
  C       0.946000     -1.336013     -2.349535
  Si      0.655019      0.464194     -3.050379
  H      -3.159370     -1.732273     -0.639535
  H      -0.389088     -3.682018     -3.368344
  H       1.826607      0.024421      1.811014
  H       4.084093     -1.405591      1.097402
  H       1.510234     -1.969743     -3.043127
  H      -1.275563      1.737440     -2.171653
  H       0.251469      2.282790     -1.422369
  H       3.509707     -2.308124     -1.452233
  H      -2.956666     -3.886073     -2.363028
  H      -1.664031      2.659297      2.287884
  H      -2.073363      3.162935      0.619225
  H      -3.198426      2.132432      1.556330
  H      -0.027993      0.190992     -4.357896
  H       2.053628      0.928401     -3.331241
  C      -2.129126      2.323988      1.340187
30
Coordinates from ORCA-job surface E -2297.974561244092
  C      -0.308288      1.414690     -1.778793
  Co     -0.660358      0.221010     -0.194870
  N      -1.494340      1.149990      0.854717
  C      -2.325631     -2.049950     -1.260819
  N      -1.186712     -1.329787     -1.240942
  N      -0.336232     -1.967714     -2.094979
  C      -0.919711     -3.064060     -2.658871
  C      -2.204244     -3.142112     -2.140196
  N       1.684290     -1.255453     -1.102011
  N       1.135550     -0.511218     -0.099701
  C       2.050380     -0.507978      0.889944
  C       3.190335     -1.241354      0.511211
  C       2.926751     -1.708598     -0.768381
  C       0.944821     -1.334328     -2.348327
  Si      0.648362      0.472567     -3.042691
  H      -3.156690     -1.744463     -0.635299
  H      -0.385886     -3.681520     -3.372547
  H       1.828407      0.011980      1.814924
  H       4.086928     -1.413695      1.095004
  H       1.509329     -1.964310     -3.045120
  H      -1.287751      1.746065     -2.151622
  H       0.238301      2.291018     -1.402717
  H       3.510963     -2.308269     -1.457300
  H      -2.952048     -3.893630     -2.364723
  H      -1.660069      2.674690      2.268977
  H      -2.062462      3.166000      0.594895
  H      -3.194514      2.148025      1.537385
  H      -0.036327      0.203627     -4.350222
  H       2.045592      0.941079     -3.323303
  C      -2.123793      2.333342      1.322745
30
Coordinates from ORCA-job surface E -2297.974582995113
  C      -0.308137      1.412766     -1.777556
  Co     -0.660816      0.220152     -0.193205
  N      -1.494784      1.149905      0.855682
  C      -2.325557     -2.051770     -1.259102
  N      -1.187189     -1.330477     -1.239538
  N      -0.336596     -1.967047     -2.095393
  C      -0.920077     -3.062918     -2.660482
  C      -2.204147     -3.142230     -2.140732
  N       1.684446     -1.254653     -1.102190
  N       1.135195     -0.511906     -0.098257
  C       2.050148     -0.509969      0.891460
  C       3.190804     -1.241430      0.510793
  C       2.927518     -1.707141     -0.769473
  C       0.944263     -1.333173     -2.348037
  Si      0.647164      0.472545     -3.040218
  H      -3.156263     -1.748001     -0.632310
  H      -0.386523     -3.679276     -3.375271
  H       1.828022      0.008098      1.817442
  H       4.087643     -1.414033      1.094131
  H       1.508840     -1.961739     -3.046045
  H      -1.287433      1.743377     -2.151202
  H       0.239428      2.288546     -1.401924
  H       3.512057     -2.305503     -1.459208
  H      -2.951621     -3.893961     -2.365642
  H      -1.659853      2.677752      2.265896
  H      -2.060737      3.166495      0.590740
  H      -3.194167      2.151050      1.534233
  H      -0.037646      0.203867     -4.347579
  H       2.044202      0.941230     -3.320741
  C      -2.123237      2.335087      1.320098
30
Coordinates from ORCA-job surface E -2297.974600086401
  C      -0.308221      1.408889     -1.774204
  Co     -0.661805      0.217974     -0.189313
  N      -1.495789      1.148883      0.858486
  C      -2.325528     -2.054789     -1.257289
  N      -1.187828     -1.332321     -1.236474
  N      -0.337191     -1.965884     -2.095715
  C      -0.920300     -3.061027     -2.662807
  C      -2.203464     -3.143042     -2.141523
  N       1.684456     -1.253388     -1.102292
  N       1.134458     -0.513892     -0.095332
  C       2.050663     -0.513017      0.893337
  C       3.191676     -1.242432      0.509878
  C       2.928417     -1.705038     -0.771405
  C       0.943057     -1.330731     -2.347337
  Si      0.644504      0.473030     -3.035060
  H      -3.156190     -1.753514     -0.629272
  H      -0.386985     -3.675207     -3.379614
  H       1.829018      0.002689      1.820726
  H       4.089133     -1.415564      1.092168
  H       1.507776     -1.956490     -3.047773
  H      -1.287479      1.738261     -2.148887
  H       0.240860      2.283808     -1.398938
  H       3.513315     -2.301012     -1.462868
  H      -2.950263     -3.895205     -2.367384
  H      -1.659543      2.684606      2.259509
  H      -2.056473      3.166290      0.581464
  H      -3.193776      2.157709      1.527488
  H      -0.040679      0.205214     -4.342259
  H       2.041177      0.942438     -3.315528
  C      -2.122047      2.338401      1.314588
30
Coordinates from ORCA-job surface E -2297.974602399861
  C      -0.308486      1.408478     -1.773213
  Co     -0.662009      0.217548     -0.188460
  N      -1.496039      1.148379      0.859374
  C      -2.325045     -2.055833     -1.256482
  N      -1.187820     -1.332698     -1.235994
  N      -0.337200     -1.965792     -2.095533
  C      -0.920146     -3.060811     -2.662904
  C      -2.203355     -3.143117     -2.141880
  N       1.684323     -1.253380     -1.102211
  N       1.134395     -0.514340     -0.094936
  C       2.050521     -0.514365      0.893741
  C       3.192016     -1.242527      0.509518
  C       2.928339     -1.704987     -0.771688
  C       0.942879     -1.330320     -2.347256
  Si      0.644026      0.473522     -3.034365
  H      -3.155492     -1.755313     -0.627788
  H      -0.386832     -3.674493     -3.380156
  H       1.828723      0.000450      1.821611
  H       4.089769     -1.415384      1.091421
  H       1.507608     -1.955767     -3.047981
  H      -1.287888      1.737922     -2.147554
  H       0.240422      2.283415     -1.397633
  H       3.513258     -2.300465     -1.463578
  H      -2.950181     -3.895090     -2.368250
  H      -1.659655      2.686689      2.257800
  H      -2.055006      3.165702      0.578630
  H      -3.193804      2.159727      1.525611
  H      -0.041270      0.206055     -4.341662
  H       2.040651      0.943251     -3.314932
  C      -2.121754      2.339186      1.313122
30
Coordinates from ORCA-job surface E -2297.974605696774
  C      -0.309415      1.407588     -1.770184
  Co     -0.662554      0.216289     -0.186011
  N      -1.496748      1.146635      0.862149
  C      -2.324229     -2.057871     -1.255309
  N      -1.187711     -1.333829     -1.234741
  N      -0.337176     -1.965624     -2.095121
  C      -0.919816     -3.060116     -2.663491
  C      -2.202604     -3.144168     -2.141795
  N       1.684071     -1.253435     -1.102074
  N       1.134332     -0.515669     -0.093936
  C       2.050758     -0.516870      0.894315
  C       3.192451     -1.244027      0.509078
  C       2.928376     -1.704647     -0.772671
  C       0.942489     -1.329308     -2.347151
  Si      0.642782      0.475073     -3.032715
  H      -3.154432     -1.758726     -0.625560
  H      -0.386583     -3.672379     -3.382059
  H       1.828942     -0.003551      1.823063
  H       4.090459     -1.417209      1.090443
  H       1.507213     -1.954036     -3.048543
  H      -1.289269      1.737412     -2.143242
  H       0.238718      2.282655     -1.393532
  H       3.513415     -2.298656     -1.465769
  H      -2.949088     -3.896326     -2.368557
  H      -1.660141      2.692272      2.253207
  H      -2.050782      3.163546      0.570748
  H      -3.193916      2.165122      1.520494
  H      -0.042837      0.208688     -4.340296
  H       2.039230      0.945773     -3.313611
  C      -2.120982      2.341035      1.309238
30
Coordinates from ORCA-job surface E -2297.974607174305
  C      -0.310181      1.407147     -1.767866
  Co     -0.662897      0.215332     -0.184230
  N      -1.497248      1.145141      0.864331
  C      -2.324149     -2.058682     -1.255062
  N      -1.187628     -1.334691     -1.233942
  N      -0.337161     -1.965706     -2.094889
  C      -0.919560     -3.060044     -2.663712
  C      -2.202394     -3.144604     -2.142045
  N       1.684068     -1.253636     -1.101976
  N       1.134448     -0.516632     -0.093280
  C       2.051331     -0.517735      0.894525
  C       3.193028     -1.244632      0.508681
  C       2.928497     -1.704841     -0.773191
  C       0.942336     -1.328976     -2.347058
  Si      0.642115      0.476007     -3.031849
  H      -3.154418     -1.759918     -0.625214
  H      -0.386295     -3.671704     -3.382776
  H       1.829799     -0.004702      1.823503
  H       4.091303     -1.417771      1.089630
  H       1.507006     -1.953499     -3.048652
  H      -1.290331      1.737339     -2.139899
  H       0.237284      2.282328     -1.390429
  H       3.513450     -2.298304     -1.466834
  H      -2.948809     -3.896691     -2.369229
  H      -1.660714      2.695575      2.250450
  H      -2.047965      3.161657      0.565706
  H      -3.194054      2.168275      1.517270
  H      -0.043698      0.210412     -4.339551
  H       2.038359      0.947343     -3.312989
  C      -2.120572      2.341853      1.306947
30
Coordinates from ORCA-job surface E -2297.974607607860
  C      -0.310480      1.407033     -1.766873
  Co     -0.663011      0.214982     -0.183478
  N      -1.497466      1.144551      0.865266
  C      -2.324249     -2.058887     -1.254917
  N      -1.187632     -1.334991     -1.233698
  N      -0.337229     -1.965737     -2.094918
  C      -0.919695     -3.059901     -2.664110
  C      -2.202396     -3.144717     -2.142077
  N       1.684223     -1.253666     -1.101979
  N       1.134624     -0.516940     -0.093058
  C       2.051632     -0.517940      0.894673
  C       3.193291     -1.244849      0.508561
  C       2.928850     -1.704682     -0.773500
  C       0.942297     -1.328993     -2.346962
  Si      0.641960      0.476220     -3.031579
  H      -3.154496     -1.760237     -0.625017
  H      -0.386518     -3.671359     -3.383396
  H       1.830202     -0.004999      1.823706
  H       4.091571     -1.418159      1.089470
  H       1.506915     -1.953568     -3.048538
  H      -1.290687      1.737339     -2.138650
  H       0.236860      2.282213     -1.389260
  H       3.513820     -2.297921     -1.467304
  H      -2.948747     -3.896897     -2.369209
  H      -1.661153      2.696731      2.249453
  H      -2.046946      3.160911      0.563799
  H      -3.194200      2.169322      1.515912
  H      -0.043918      0.210945     -4.339223
  H       2.038042      0.947737     -3.312797
  C      -2.120515      2.342102      1.306073
30
Coordinates from ORCA-job surface E -2297.974872140934
  C      -0.321246      1.415344     -1.750874
  Co     -0.661822      0.205472     -0.179210
  N      -1.495499      1.147234      0.859346
  C      -2.321735     -2.068175     -1.252240
  N      -1.186065     -1.342882     -1.230345
  N      -0.336165     -1.968884     -2.093780
  C      -0.916936     -3.062621     -2.665592
  C      -2.198891     -3.151512     -2.142301
  N       1.684490     -1.257069     -1.101199
  N       1.135466     -0.525062     -0.090042
  C       2.053204     -0.527516      0.896962
  C       3.195230     -1.252142      0.507673
  C       2.929988     -1.707935     -0.775704
  C       0.941042     -1.327195     -2.345681
  Si      0.635246      0.484653     -3.023824
  H      -3.151823     -1.772339     -0.620796
  H      -0.383397     -3.670735     -3.387452
  H       1.831997     -0.017360      1.827585
  H       4.094318     -1.426210      1.087106
  H       1.505904     -1.948013     -3.050406
  H      -1.302933      1.745956     -2.118475
  H       0.223628      2.290434     -1.369476
  H       3.514945     -2.297964     -1.472264
  H      -2.944147     -3.904364     -2.370809
  H      -1.656822      2.711652      2.230089
  H      -2.035818      3.163333      0.539437
  H      -3.189908      2.184414      1.496509
  H      -0.052328      0.223629     -4.331441
  H       2.029932      0.960468     -3.304764
  C      -2.114905      2.351029      1.288340
30
Coordinates from ORCA-job surface E -2297.974893932148
  C      -0.321059      1.413421     -1.749679
  Co     -0.662284      0.204633     -0.177549
  N      -1.495943      1.147193      0.860276
  C      -2.321653     -2.069973     -1.250536
  N      -1.186547     -1.343542     -1.228939
  N      -0.336555     -1.968193     -2.094159
  C      -0.917335     -3.061440     -2.667160
  C      -2.198829     -3.151572     -2.142849
  N       1.684619     -1.256245     -1.101348
  N       1.135099     -0.525728     -0.088602
  C       2.052973     -0.529493      0.898451
  C       3.195700     -1.252151      0.507244
  C       2.930721     -1.706433     -0.776770
  C       0.940459     -1.326045     -2.345339
  Si      0.634056      0.484587     -3.021322
  H      -3.151371     -1.775867     -0.617828
  H      -0.384069     -3.668453     -3.390108
  H       1.831622     -0.021243      1.830063
  H       4.095045     -1.426452      1.086207
  H       1.505379     -1.945452     -3.051254
  H      -1.302570      1.743281     -2.118123
  H       0.224807      2.287967     -1.368745
  H       3.515990     -2.295156     -1.474131
  H      -2.943765     -3.904617     -2.371758
  H      -1.656566      2.714582      2.226967
  H      -2.034079      3.163707      0.535342
  H      -3.189509      2.187301      1.493291
  H      -0.053636      0.223805     -4.328770
  H       2.028566      0.960544     -3.302173
  C      -2.114318      2.352675      1.285673
30
Coordinates from ORCA-job surface E -2297.974910803267
  C      -0.321046      1.409559     -1.746449
  Co     -0.663264      0.202504     -0.173704
  N      -1.496940      1.146276      0.862975
  C      -2.321679     -2.072847     -1.248810
  N      -1.187205     -1.345315     -1.225895
  N      -0.337199     -1.966995     -2.094418
  C      -0.917639     -3.059480     -2.669402
  C      -2.198217     -3.152294     -2.143604
  N       1.684583     -1.254947     -1.101396
  N       1.134349     -0.527654     -0.085696
  C       2.053516     -0.532381      0.900260
  C       3.196552     -1.253040      0.506343
  C       2.931565     -1.704249     -0.778637
  C       0.939220     -1.323635     -2.344560
  Si      0.631447      0.484974     -3.016160
  H      -3.151356     -1.781182     -0.614951
  H      -0.384626     -3.664335     -3.394311
  H       1.832681     -0.026432      1.833224
  H       4.096513     -1.427839      1.084255
  H       1.504256     -1.940259     -3.052841
  H      -1.302502      1.738213     -2.115961
  H       0.226361      2.283243     -1.365901
  H       3.517164     -2.290603     -1.477682
  H      -2.942491     -3.905752     -2.373450
  H      -1.656174      2.721042      2.220550
  H      -2.029852      3.163223      0.526343
  H      -3.188999      2.193544      1.486463
  H      -0.056615      0.225010     -4.323445
  H       2.025625      0.961577     -3.296952
  C      -2.113077      2.355715      1.280181
30
Coordinates from ORCA-job surface E -2297.974912960521
  C      -0.321279      1.409181     -1.745541
  Co     -0.663448      0.202122     -0.172914
  N      -1.497175      1.145832      0.863792
  C      -2.321203     -2.073839     -1.248007
  N      -1.187199     -1.345649     -1.225441
  N      -0.337210     -1.966905     -2.094218
  C      -0.917499     -3.059279     -2.669441
  C      -2.198161     -3.152291     -2.143980
  N       1.684448     -1.254947     -1.101303
  N       1.134294     -0.528058     -0.085329
  C       2.053367     -0.533679      0.900646
  C       3.196897     -1.253052      0.505988
  C       2.931469     -1.704222     -0.778874
  C       0.939051     -1.323252     -2.344476
  Si      0.631012      0.485436     -3.015527
  H      -3.150654     -1.782906     -0.613485
  H      -0.384488     -3.663674     -3.394754
  H       1.832376     -0.028604      1.834068
  H       4.097159     -1.427528      1.083516
  H       1.504089     -1.939601     -3.053011
  H      -1.302880      1.737907     -2.114702
  H       0.225947      2.282884     -1.364675
  H       3.517078     -2.290125     -1.478309
  H      -2.942497     -3.905515     -2.374359
  H      -1.656271      2.722941      2.218898
  H      -2.028477      3.162581      0.523718
  H      -3.188998      2.195359      1.484636
  H      -0.057157      0.225794     -4.322906
  H       2.025152      0.962329     -3.296419
  C      -2.112793      2.356400      1.278781
30
Coordinates from ORCA-job surface E -2297.974915674072
  C      -0.322030      1.408452     -1.743020
  Co     -0.663888      0.201100     -0.170858
  N      -1.497781      1.144424      0.866111
  C      -2.320502     -2.075521     -1.246973
  N      -1.187110     -1.346560     -1.224368
  N      -0.337201     -1.966741     -2.093815
  C      -0.917261     -3.058637     -2.669886
  C      -2.197563     -3.153118     -2.143874
  N       1.684217     -1.254999     -1.101155
  N       1.134258     -0.529147     -0.084489
  C       2.053572     -0.535792      0.901124
  C       3.197269     -1.254296      0.505624
  C       2.931482     -1.703921     -0.779677
  C       0.938717     -1.322388     -2.344374
  Si      0.629991      0.486769     -3.014181
  H      -3.149719     -1.785768     -0.611540
  H      -0.384343     -3.661813     -3.396321
  H       1.832561     -0.032017      1.835289
  H       4.097745     -1.429037      1.082696
  H       1.503733     -1.938165     -3.053441
  H      -1.304043      1.737500     -2.111005
  H       0.224489      2.282258     -1.361172
  H       3.517179     -2.288573     -1.480126
  H      -2.941627     -3.906476     -2.374589
  H      -1.656672      2.727537      2.214879
  H      -2.024914      3.160523      0.517120
  H      -3.189028      2.199723      1.480132
  H      -0.058454      0.228030     -4.321803
  H       2.023997      0.964455     -3.295368
  C      -2.112124      2.357835      1.275430
30
Coordinates from ORCA-job surface E -2297.974917135620
  C      -0.322775      1.407937     -1.740628
  Co     -0.664233      0.200119     -0.168982
  N      -1.498313      1.142943      0.868361
  C      -2.320411     -2.076356     -1.246673
  N      -1.187034     -1.347434     -1.223475
  N      -0.337207     -1.966770     -2.093535
  C      -0.917038     -3.058454     -2.670132
  C      -2.197332     -3.153565     -2.144065
  N       1.684190     -1.255174     -1.101033
  N       1.134372     -0.530143     -0.083767
  C       2.054181     -0.536719      0.901352
  C       3.197846     -1.254982      0.505226
  C       2.931601     -1.704046     -0.780240
  C       0.938527     -1.321975     -2.344251
  Si      0.629284      0.487765     -3.013230
  H      -3.149685     -1.787046     -0.611102
  H      -0.384111     -3.660945     -3.397136
  H       1.833477     -0.033287      1.835784
  H       4.098584     -1.429733      1.081868
  H       1.503478     -1.937514     -3.053555
  H      -1.305121      1.737332     -2.107500
  H       0.223047      2.281836     -1.357908
  H       3.517211     -2.288070     -1.481291
  H      -2.941302     -3.906877     -2.375188
  H      -1.657235      2.730956      2.211806
  H      -2.021987      3.158391      0.511836
  H      -3.189111      2.202897      1.476568
  H      -0.059369      0.229834     -4.320979
  H       2.023089      0.966087     -3.294677
  C      -2.111673      2.358631      1.272918
30
Coordinates from ORCA-job surface E -2297.974917466993
  C      -0.323004      1.407810     -1.739770
  Co     -0.664322      0.199819     -0.168317
  N      -1.498507      1.142462      0.869163
  C      -2.320512     -2.076519     -1.246528
  N      -1.187043     -1.347687     -1.223233
  N      -0.337281     -1.966777     -2.093550
  C      -0.917188     -3.058286     -2.670496
  C      -2.197355     -3.153630     -2.144096
  N       1.684325     -1.255187     -1.101026
  N       1.134530     -0.530411     -0.083553
  C       2.054459     -0.536894      0.901494
  C       3.198090     -1.255155      0.505112
  C       2.931918     -1.703873     -0.780518
  C       0.938482     -1.321985     -2.344144
  Si      0.629161      0.487933     -3.012982
  H      -3.149762     -1.787314     -0.610907
  H      -0.384348     -3.660592     -3.397703
  H       1.833854     -0.033546      1.835976
  H       4.098839     -1.430058      1.081708
  H       1.503384     -1.937574     -3.053433
  H      -1.305404      1.737285     -2.106414
  H       0.222722      2.281692     -1.356884
  H       3.517539     -2.287693     -1.481715
  H      -2.941272     -3.907020     -2.375177
  H      -1.657623      2.731943      2.210882
  H      -2.021148      3.157690      0.510182
  H      -3.189232      2.203729      1.475341
  H      -0.059544      0.230270     -4.320673
  H       2.022827      0.966389     -3.294496
  C      -2.111636      2.358818      1.272127
30
Coordinates from ORCA-job surface E -2297.975152476882
  C      -0.333827      1.416140     -1.723656
  Co     -0.663100      0.190452     -0.164198
  N      -1.496435      1.145123      0.863036
  C      -2.318022     -2.085717     -1.243834
  N      -1.185517     -1.355482     -1.219886
  N      -0.336271     -1.969813     -2.092357
  C      -0.914484     -3.060895     -2.671882
  C      -2.193879     -3.160331     -2.144249
  N       1.684529     -1.258487     -1.100203
  N       1.135360     -0.538432     -0.080534
  C       2.056003     -0.546389      0.903785
  C       3.199959     -1.262379      0.504255
  C       2.932964     -1.707034     -0.782658
  C       0.937156     -1.320076     -2.342794
  Si      0.622392      0.496425     -3.005164
  H      -3.147097     -1.799331     -0.606700
  H      -0.381304     -3.659846     -3.401619
  H       1.835645     -0.045829      1.839825
  H       4.101501     -1.438057      1.079376
  H       1.502270     -1.931901     -3.055182
  H      -1.317705      1.745886     -2.086100
  H       0.209430      2.289900     -1.336973
  H       3.518541     -2.287637     -1.486572
  H      -2.936688     -3.914399     -2.376687
  H      -1.652939      2.746405      2.191085
  H      -2.009809      3.159502      0.485796
  H      -3.184578      2.218332      1.455507
  H      -0.068026      0.243003     -4.312788
  H       2.014647      0.979172     -3.286375
  C      -2.105762      2.367332      1.254119
30
Coordinates from ORCA-job surface E -2297.975174291866
  C      -0.333622      1.414216     -1.722505
  Co     -0.663561      0.189630     -0.162534
  N      -1.496874      1.145124      0.863942
  C      -2.317947     -2.087475     -1.242155
  N      -1.186001     -1.356119     -1.218472
  N      -0.336684     -1.969100     -2.092709
  C      -0.914922     -3.059665     -2.673434
  C      -2.193850     -3.160333     -2.144808
  N       1.684646     -1.257639     -1.100323
  N       1.134991     -0.539074     -0.079094
  C       2.055786     -0.548327      0.905252
  C       3.200430     -1.262336      0.503829
  C       2.933682     -1.705491     -0.783696
  C       0.936558     -1.318940     -2.342400
  Si      0.621218      0.496309     -3.002647
  H      -3.146641     -1.802819     -0.603782
  H      -0.382024     -3.657513     -3.404240
  H       1.835299     -0.049673      1.842259
  H       4.102229     -1.438239      1.078478
  H       1.501718     -1.929368     -3.055948
  H      -1.317321      1.743210     -2.085807
  H       0.210631      2.287442     -1.336307
  H       3.519554     -2.284797     -1.488391
  H      -2.936348     -3.914579     -2.377657
  H      -1.652613      2.749238      2.187902
  H      -2.008117      3.159743      0.481738
  H      -3.184118      2.221063      1.452300
  H      -0.069305      0.243099     -4.310101
  H       2.013305      0.979173     -3.283764
  C      -2.105149      2.368879      1.251443
30
Coordinates from ORCA-job surface E -2297.975190825846
  C      -0.333552      1.410372     -1.719416
  Co     -0.664516      0.187555     -0.158732
  N      -1.497843      1.144311      0.866551
  C      -2.318018     -2.090205     -1.240490
  N      -1.186659     -1.357828     -1.215437
  N      -0.337363     -1.967872     -2.092907
  C      -0.915305     -3.057634     -2.675607
  C      -2.193334     -3.160904     -2.145592
  N       1.684591     -1.256315     -1.100312
  N       1.134255     -0.540930     -0.076213
  C       2.056357     -0.551068      0.907015
  C       3.201285     -1.263092      0.502947
  C       2.934484     -1.703267     -0.785475
  C       0.935308     -1.316584     -2.341535
  Si      0.618678      0.496588     -2.997515
  H      -3.146666     -1.807944     -0.601027
  H      -0.382677     -3.653350     -3.408318
  H       1.836417     -0.054656      1.845318
  H       4.103703     -1.439447      1.076542
  H       1.500557     -1.924279     -3.057369
  H      -1.317198      1.738157     -2.083791
  H       0.212233      2.282755     -1.333627
  H       3.520652     -2.280254     -1.491793
  H      -2.935209     -3.915506     -2.379409
  H      -1.652055      2.755410      2.181398
  H      -2.004099      3.158954      0.472950
  H      -3.183471      2.226850      1.445590
  H      -0.072184      0.244127     -4.304808
  H       2.010452      0.980040     -3.278564
  C      -2.103874      2.371656      1.245995
30
Coordinates from ORCA-job surface E -2297.975192789040
  C      -0.333749      1.410021     -1.718574
  Co     -0.664683      0.187208     -0.157989
  N      -1.498066      1.143919      0.867310
  C      -2.317556     -2.091140     -1.239712
  N      -1.186655     -1.358129     -1.215005
  N      -0.337379     -1.967781     -2.092699
  C      -0.915189     -3.057427     -2.675628
  C      -2.193306     -3.160867     -2.145945
  N       1.684452     -1.256315     -1.100211
  N       1.134206     -0.541300     -0.075866
  C       2.056208     -0.552313      0.907383
  C       3.201611     -1.263076      0.502614
  C       2.934380     -1.703235     -0.785686
  C       0.935146     -1.316218     -2.341450
  Si      0.618281      0.497030     -2.996928
  H      -3.145971     -1.809588     -0.599606
  H      -0.382573     -3.652704     -3.408721
  H       1.836115     -0.056753      1.846121
  H       4.104318     -1.439103      1.075842
  H       1.500392     -1.923661     -3.057515
  H      -1.317541      1.737877     -2.082590
  H       0.211858      2.282413     -1.332460
  H       3.520554     -2.279788     -1.492371
  H      -2.935254     -3.915229     -2.380272
  H      -1.652098      2.757193      2.179750
  H      -2.002861      3.158249      0.470464
  H      -3.183437      2.228480      1.443860
  H      -0.072679      0.244873     -4.304315
  H       2.010026      0.980745     -3.278071
  C      -2.103601      2.372259      1.244644
30
Coordinates from ORCA-job surface E -2297.975195246322
  C      -0.334372      1.409365     -1.716308
  Co     -0.665068      0.186306     -0.156121
  N      -1.498625      1.142699      0.869397
  C      -2.316926     -2.092622     -1.238766
  N      -1.186578     -1.358927     -1.214012
  N      -0.337385     -1.967613     -2.092289
  C      -0.915017     -3.056792     -2.676004
  C      -2.192793     -3.161575     -2.145817
  N       1.684218     -1.256361     -1.100048
  N       1.134180     -0.542272     -0.075093
  C       2.056408     -0.554215      0.907808
  C       3.201942     -1.264203      0.502296
  C       2.934366     -1.702934     -0.786395
  C       0.934831     -1.315417     -2.341344
  Si      0.617385      0.498261     -2.995728
  H      -3.145110     -1.812150     -0.597824
  H      -0.382507     -3.650944     -3.410125
  H       1.836308     -0.059844      1.847216
  H       4.104842     -1.440471      1.075103
  H       1.500047     -1.922362     -3.057870
  H      -1.318562      1.737521     -2.079170
  H       0.210576      2.281823     -1.329225
  H       3.520613     -2.278328     -1.494003
  H      -2.934504     -3.916049     -2.380443
  H      -1.652350      2.761350      2.175872
  H      -1.999795      3.156121      0.464447
  H      -3.183389      2.232229      1.439770
  H      -0.073817      0.246929     -4.303347
  H       2.009026      0.982667     -3.277136
  C      -2.102993      2.373448      1.241529
30
Coordinates from ORCA-job surface E -2297.975196439964
  C      -0.335004      1.408858     -1.714075
  Co     -0.665379      0.185399     -0.154347
  N      -1.499140      1.141367      0.871491
  C      -2.316867     -2.093360     -1.238476
  N      -1.186517     -1.359730     -1.213134
  N      -0.337410     -1.967615     -2.091991
  C      -0.914844     -3.056570     -2.676220
  C      -2.192615     -3.161936     -2.145997
  N       1.684176     -1.256517     -1.099908
  N       1.134290     -0.543202     -0.074386
  C       2.057005     -0.555055      0.908025
  C       3.202498     -1.264821      0.501915
  C       2.934466     -1.703031     -0.786918
  C       0.934636     -1.315012     -2.341203
  Si      0.616746      0.499197     -2.994832
  H      -3.145104     -1.813303     -0.597412
  H      -0.382335     -3.650066     -3.410880
  H       1.837216     -0.061001      1.847680
  H       4.105653     -1.441088      1.074303
  H       1.499783     -1.921747     -3.057941
  H      -1.319525      1.737334     -2.075828
  H       0.209294      2.281364     -1.326111
  H       3.520617     -2.277832     -1.495095
  H      -2.934251     -3.916345     -2.381022
  H      -1.652779      2.764556      2.172773
  H      -1.997240      3.153909      0.459458
  H      -3.183407      2.235005      1.436449
  H      -0.074641      0.248621     -4.302573
  H       2.008213      0.984162     -3.276480
  C      -2.102584      2.374102      1.239106
30
Coordinates from ORCA-job surface E -2297.975196856240
  C      -0.335183      1.408721     -1.713280
  Co     -0.665456      0.185123     -0.153719
  N      -1.499330      1.140944      0.872227
  C      -2.316969     -2.093499     -1.238327
  N      -1.186529     -1.359961     -1.212885
  N      -0.337490     -1.967607     -2.091991
  C      -0.915005     -3.056381     -2.676562
  C      -2.192656     -3.161964     -2.146034
  N       1.684300     -1.256522     -1.099892
  N       1.134437     -0.543452     -0.074170
  C       2.057275     -0.555218      0.908165
  C       3.202740     -1.264964      0.501799
  C       2.934766     -1.702851     -0.787180
  C       0.934587     -1.315019     -2.341086
  Si      0.616646      0.499344     -2.994599
  H      -3.145183     -1.813548     -0.597212
  H      -0.382584     -3.649695     -3.411417
  H       1.837585     -0.061250      1.847870
  H       4.105912     -1.441372      1.074135
  H       1.499684     -1.921813     -3.057805
  H      -1.319763      1.737270     -2.074797
  H       0.209031      2.281195     -1.325137
  H       3.520921     -2.277457     -1.495497
  H      -2.934246     -3.916438     -2.381034
  H      -1.653108      2.765491      2.171825
  H      -1.996559      3.153189      0.457892
  H      -3.183510      2.235702      1.435331
  H      -0.074785      0.249013     -4.302284
  H       2.007990      0.984411     -3.276307
  C      -2.102567      2.374247      1.238342
30
Coordinates from ORCA-job surface E -2297.975397696483
  C      -0.346063      1.417064     -1.697054
  Co     -0.664200      0.175896     -0.149747
  N      -1.497152      1.143584      0.865892
  C      -2.314504     -2.102611     -1.235616
  N      -1.185044     -1.367662     -1.209544
  N      -0.336533     -1.970536     -2.090747
  C      -0.912357     -3.058881     -2.677858
  C      -2.189208     -3.168574     -2.146120
  N       1.684443     -1.259721     -1.099027
  N       1.135257     -0.551372     -0.071147
  C       2.058794     -0.564635      0.910456
  C       3.204541     -1.272121      0.500971
  C       2.935724     -1.705922     -0.789261
  C       0.933191     -1.313002     -2.339671
  Si      0.609825      0.507892     -2.986722
  H      -3.142524     -1.825482     -0.593019
  H      -0.379616     -3.648829     -3.415199
  H       1.839373     -0.073458      1.851692
  H       4.108493     -1.449322      1.071832
  H       1.498470     -1.916024     -3.059440
  H      -1.332115      1.745849     -2.054347
  H       0.195683      2.289384     -1.305103
  H       3.521804     -2.277304     -1.500256
  H      -2.929679     -3.923732     -2.382457
  H      -1.648082      2.779500      2.151616
  H      -1.985021      3.154421      0.433488
  H      -3.178512      2.249833      1.415091
  H      -0.083338      0.261795     -4.294302
  H       1.999741      0.997246     -3.268103
  C      -2.096440      2.382362      1.220072
30
Coordinates from ORCA-job surface E -2297.975419447999
  C      -0.345824      1.415152     -1.695964
  Co     -0.664661      0.175102     -0.148097
  N      -1.497590      1.143638      0.866753
  C      -2.314429     -2.104331     -1.233962
  N      -1.185530     -1.368269     -1.208135
  N      -0.336966     -1.969802     -2.091075
  C      -0.912824     -3.057616     -2.679378
  C      -2.189207     -3.168525     -2.146684
  N       1.684545     -1.258853     -1.099125
  N       1.134881     -0.551987     -0.069720
  C       2.058582     -0.566537      0.911893
  C       3.205008     -1.272025      0.500545
  C       2.936419     -1.704348     -0.790269
  C       0.932579     -1.311883     -2.339233
  Si      0.608672      0.507729     -2.984201
  H      -3.142056     -1.828932     -0.590147
  H      -0.380370     -3.646470     -3.417761
  H       1.839043     -0.077267      1.854073
  H       4.109215     -1.449438      1.070933
  H       1.497893     -1.913522     -3.060132
  H      -1.331689      1.743199     -2.054135
  H       0.196928      2.286941     -1.304517
  H       3.522777     -2.274449     -1.502023
  H      -2.929376     -3.923847     -2.383437
  H      -1.647698      2.782211      2.148410
  H      -1.983401      3.154572      0.429520
  H      -3.178005      2.252403      1.411924
  H      -0.084584      0.261814     -4.291612
  H       1.998433      0.997165     -3.265487
  C      -2.095815      2.383817      1.217413
30
Coordinates from ORCA-job surface E -2297.975435535210
  C      -0.345662      1.411369     -1.693063
  Co     -0.665592      0.173108     -0.144395
  N      -1.498541      1.142957      0.869209
  C      -2.314546     -2.106895     -1.232396
  N      -1.186189     -1.369892     -1.205159
  N      -0.337673     -1.968557     -2.091226
  C      -0.913266     -3.055554     -2.681455
  C      -2.188768     -3.168980     -2.147461
  N       1.684464     -1.257518     -1.099071
  N       1.134152     -0.553757     -0.066901
  C       2.059170     -0.569096      0.913577
  C       3.205840     -1.272658      0.499684
  C       2.937165     -1.702106     -0.791957
  C       0.931327     -1.309594     -2.338310
  Si      0.606222      0.507896     -2.979142
  H      -3.142133     -1.833815     -0.587571
  H      -0.381087     -3.642334     -3.421655
  H       1.840202     -0.081983      1.856986
  H       4.110655     -1.450485      1.069035
  H       1.496706     -1.908564     -3.061407
  H      -1.331459      1.738243     -2.052323
  H       0.198633      2.282317     -1.302043
  H       3.523783     -2.269962     -1.505257
  H      -2.928343     -3.924624     -2.385176
  H      -1.647007      2.787993      2.141954
  H      -1.979652      3.153592      0.421116
  H      -3.177266      2.257703      1.405429
  H      -0.087346      0.262664     -4.286395
  H       1.995704      0.997837     -3.260357
  C      -2.094543      2.386334      1.212097
30
Coordinates from ORCA-job surface E -2297.975437302211
  C      -0.345816      1.411032     -1.692304
  Co     -0.665745      0.172795     -0.143707
  N      -1.498754      1.142626      0.869893
  C      -2.314097     -2.107782     -1.231631
  N      -1.186190     -1.370162     -1.204749
  N      -0.337695     -1.968467     -2.091012
  C      -0.913178     -3.055340     -2.681457
  C      -2.188777     -3.168897     -2.147807
  N       1.684323     -1.257519     -1.098961
  N       1.134106     -0.554095     -0.066572
  C       2.059012     -0.570292      0.913933
  C       3.206154     -1.272590      0.499371
  C       2.937055     -1.702062     -0.792138
  C       0.931173     -1.309255     -2.338225
  Si      0.605869      0.508299     -2.978609
  H      -3.141443     -1.835394     -0.586176
  H      -0.381019     -3.641698     -3.422025
  H       1.839888     -0.084014      1.857757
  H       4.111254     -1.450066      1.068364
  H       1.496546     -1.908000     -3.061527
  H      -1.331755      1.737978     -2.051202
  H       0.198308      2.281980     -1.300954
  H       3.523682     -2.269499     -1.505784
  H      -2.928443     -3.924283     -2.386027
  H      -1.647011      2.789632      2.140352
  H      -1.978545      3.152869      0.418812
  H      -3.177212      2.259160      1.403807
  H      -0.087788      0.263345     -4.285953
  H       1.995334      0.998471     -3.259914
  C      -2.094286      2.386864      1.210814
30
Coordinates from ORCA-job surface E -2297.975439293547
  C      -0.346270      1.410464     -1.690400
  Co     -0.666069      0.172045     -0.142117
  N      -1.499254      1.141648      0.871636
  C      -2.313566     -2.109023     -1.230807
  N      -1.186136     -1.370824     -1.203886
  N      -0.337718     -1.968313     -2.090624
  C      -0.913077     -3.054749     -2.681761
  C      -2.188371     -3.169475     -2.147670
  N       1.684095     -1.257562     -1.098795
  N       1.134079     -0.554918     -0.065900
  C       2.059178     -0.571909      0.914295
  C       3.206428     -1.273532      0.499110
  C       2.937026     -1.701751     -0.792733
  C       0.930896     -1.308570     -2.338126
  Si      0.605144      0.509352     -2.977622
  H      -3.140694     -1.837572     -0.584626
  H      -0.381032     -3.640120     -3.423225
  H       1.840050     -0.086665      1.858689
  H       4.111698     -1.451200      1.067736
  H       1.496234     -1.906914     -3.061798
  H      -1.332565      1.737697     -2.048228
  H       0.197279      2.281432     -1.298137
  H       3.523721     -2.268156     -1.507179
  H      -2.927840     -3.924947     -2.386141
  H      -1.647158      2.793127      2.136895
  H      -1.976044      3.150888      0.413704
  H      -3.177129      2.262212      1.400306
  H      -0.088720      0.265104     -4.285174
  H       1.994541      1.000073     -3.259164
  C      -2.093776      2.387799      1.208111
30
Coordinates from ORCA-job surface E -2297.975440314913
  C      -0.346774      1.409945     -1.688320
  Co     -0.666364      0.171196     -0.140436
  N      -1.499772      1.140461      0.873570
  C      -2.313535     -2.109690     -1.230533
  N      -1.186095     -1.371575     -1.203020
  N      -0.337763     -1.968296     -2.090305
  C      -0.912951     -3.054491     -2.681954
  C      -2.188236     -3.169779     -2.147835
  N       1.684026     -1.257704     -1.098633
  N       1.134163     -0.555804     -0.065199
  C       2.059753     -0.572676      0.914500
  C       3.206961     -1.274075      0.498741
  C       2.937105     -1.701795     -0.793227
  C       0.930691     -1.308177     -2.337971
  Si      0.604571      0.510224     -2.976785
  H      -3.140715     -1.838639     -0.584236
  H      -0.380916     -3.639219     -3.423940
  H       1.840932     -0.087735      1.859129
  H       4.112485     -1.451722      1.066952
  H       1.495958     -1.906339     -3.061828
  H      -1.333395      1.737501     -2.045028
  H       0.196170      2.280907     -1.295140
  H       3.523706     -2.267611     -1.508224
  H      -2.927640     -3.925178     -2.386696
  H      -1.647494      2.796101      2.133828
  H      -1.973763      3.148663      0.409028
  H      -3.177112      2.264689      1.397170
  H      -0.089469      0.266688     -4.284456
  H       1.993826      1.001422     -3.258563
  C      -2.093405      2.388346      1.205782
30
Coordinates from ORCA-job surface E -2297.975440700030
  C      -0.346898      1.409794     -1.687585
  Co     -0.666439      0.170939     -0.139843
  N      -1.499967      1.140095      0.874236
  C      -2.313637     -2.109820     -1.230385
  N      -1.186114     -1.371789     -1.202767
  N      -0.337848     -1.968278     -2.090290
  C      -0.913117     -3.054291     -2.682274
  C      -2.188288     -3.169787     -2.147880
  N       1.684128     -1.257703     -1.098607
  N       1.134288     -0.556045     -0.064978
  C       2.060006     -0.572831      0.914634
  C       3.207197     -1.274185      0.498622
  C       2.937382     -1.701596     -0.793479
  C       0.930633     -1.308178     -2.337846
  Si      0.604487      0.510356     -2.976566
  H      -3.140791     -1.838881     -0.584033
  H      -0.381164     -3.638841     -3.424445
  H       1.841279     -0.087990      1.859321
  H       4.112743     -1.451957      1.066773
  H       1.495854     -1.906403     -3.061683
  H      -1.333579      1.737430     -2.044045
  H       0.195979      2.280701     -1.294201
  H       3.523985     -2.267221     -1.508612
  H      -2.927651     -3.925241     -2.386728
  H      -1.647779      2.796969      2.132884
  H      -1.973177      3.147954      0.407564
  H      -3.177202      2.265302      1.396125
  H      -0.089597      0.267047     -4.284182
  H       1.993635      1.001625     -3.258408
  C      -2.093400      2.388466      1.205045
30
Coordinates from ORCA-job surface E -2297.975600284393
  C      -0.357831      1.418144     -1.671250
  Co     -0.665150      0.161850     -0.136014
  N      -1.497682      1.142711      0.867696
  C      -2.311195     -2.118848     -1.227659
  N      -1.184670     -1.379398     -1.199432
  N      -0.336943     -1.971102     -2.088998
  C      -0.910521     -3.056685     -2.683484
  C      -2.184867     -3.176310     -2.147901
  N       1.684214     -1.260803     -1.097702
  N       1.135098     -0.563867     -0.061951
  C       2.061502     -0.582172      0.916927
  C       3.208935     -1.281277      0.497821
  C       2.938257     -1.704580     -0.795502
  C       0.929170     -1.306055     -2.336370
  Si      0.597615      0.518959     -2.968635
  H      -3.138140     -1.850737     -0.579853
  H      -0.378270     -3.637859     -3.428100
  H       1.843067     -0.100125      1.863116
  H       4.115248     -1.459860      1.064496
  H       1.494544     -1.900501     -3.063209
  H      -1.345980      1.745980     -2.023461
  H       0.182577      2.288865     -1.274047
  H       3.524754     -2.266974     -1.513278
  H      -2.923099     -3.932454     -2.388069
  H      -1.642426      2.810537      2.112287
  H      -1.961452      3.148640      0.383144
  H      -3.171877      2.278978      1.375507
  H      -0.098218      0.279876     -4.276108
  H       1.985319      1.014512     -3.250129
  C      -2.087029      2.396198      1.186528
30
Coordinates from ORCA-job surface E -2297.975623280179
  C      -0.357567      1.416258     -1.670245
  Co     -0.665616      0.161090     -0.134402
  N      -1.498119      1.142824      0.868494
  C      -2.311119     -2.120528     -1.226046
  N      -1.185158     -1.379970     -1.198049
  N      -0.337390     -1.970356     -2.089311
  C      -0.911005     -3.055409     -2.684965
  C      -2.184885     -3.176225     -2.148465
  N       1.684299     -1.259921     -1.097786
  N       1.134712     -0.564446     -0.060553
  C       2.061286     -0.584023      0.918322
  C       3.209386     -1.281125      0.497395
  C       2.938922     -1.702993     -0.796475
  C       0.928549     -1.304955     -2.335902
  Si      0.596486      0.518752     -2.966126
  H      -3.137662     -1.854140     -0.577048
  H      -0.379037     -3.635514     -3.430578
  H       1.842740     -0.103876      1.865429
  H       4.115948     -1.459909      1.063606
  H       1.493951     -1.898039     -3.063835
  H      -1.345516      1.743365     -2.023362
  H       0.183848      2.286455     -1.273564
  H       3.525680     -2.264139     -1.514975
  H      -2.922817     -3.932530     -2.389038
  H      -1.642015      2.813066      2.109149
  H      -1.959848      3.148771      0.379363
  H      -3.171336      2.281413      1.372369
  H      -0.099425      0.279818     -4.273433
  H       1.984048      1.014354     -3.247525
  C      -2.086389      2.397571      1.183925
30
Coordinates from ORCA-job surface E -2297.975638754136
  C      -0.357325      1.412551     -1.667604
  Co     -0.666537      0.159197     -0.130851
  N      -1.499051      1.142308      0.870744
  C      -2.311273     -2.122947     -1.224583
  N      -1.185821     -1.381509     -1.195166
  N      -0.338118     -1.969111     -2.089436
  C      -0.911489     -3.053353     -2.686945
  C      -2.184502     -3.176605     -2.149223
  N       1.684190     -1.258576     -1.097702
  N       1.133971     -0.566118     -0.057820
  C       2.061854     -0.586391      0.919921
  C       3.210165     -1.281634      0.496572
  C       2.939612     -1.700725     -0.798067
  C       0.927303     -1.302749     -2.334944
  Si      0.594136      0.518800     -2.961190
  H      -3.137781     -1.858802     -0.574651
  H      -0.379794     -3.631452     -3.434280
  H       1.843887     -0.108316      1.868189
  H       4.117314     -1.460795      1.061777
  H       1.492755     -1.893237     -3.064978
  H      -1.345188      1.738506     -2.021846
  H       0.185621      2.281922     -1.271366
  H       3.526610     -2.259697     -1.518032
  H      -2.921863     -3.933211     -2.390729
  H      -1.641280      2.818314      2.102981
  H      -1.956210      3.147805      0.371575
  H      -3.170530      2.286311      1.366049
  H      -0.102051      0.280460     -4.268344
  H       1.981452      1.014821     -3.242519
  C      -2.085107      2.399875      1.178836
30
Coordinates from ORCA-job surface E -2297.975640241347
  C      -0.357445      1.412250     -1.666954
  Co     -0.666679      0.158928     -0.130245
  N      -1.499251      1.142044      0.871335
  C      -2.310843     -2.123775     -1.223860
  N      -1.185826     -1.381744     -1.194801
  N      -0.338139     -1.969032     -2.089223
  C      -0.911410     -3.053164     -2.686912
  C      -2.184542     -3.176491     -2.149561
  N       1.684044     -1.258585     -1.097588
  N       1.133923     -0.566414     -0.057527
  C       2.061682     -0.587512      0.920251
  C       3.210460     -1.281501      0.496279
  C       2.939485     -1.700694     -0.798207
  C       0.927162     -1.302444     -2.334868
  Si      0.593829      0.519165     -2.960732
  H      -3.137111     -1.860283     -0.573331
  H      -0.379734     -3.630880     -3.434574
  H       1.843556     -0.110233      1.868904
  H       4.117890     -1.460278      1.061142
  H       1.492607     -1.892740     -3.065075
  H      -1.345447      1.738275     -2.020837
  H       0.185329      2.281613     -1.270380
  H       3.526488     -2.259288     -1.518481
  H      -2.922009     -3.932826     -2.391559
  H      -1.641277      2.819731      2.101537
  H      -1.955173      3.147131      0.369557
  H      -3.170463      2.287603      1.364532
  H      -0.102435      0.281070     -4.267978
  H       1.981140      1.015382     -3.242150
  C      -2.084860      2.400333      1.177674
30
Coordinates from ORCA-job surface E -2297.975641899121
  C      -0.357793      1.411778     -1.665461
  Co     -0.666951      0.158333     -0.128965
  N      -1.499677      1.141306      0.872720
  C      -2.310406     -2.124781     -1.223189
  N      -1.185790     -1.382278     -1.194096
  N      -0.338163     -1.968904     -2.088876
  C      -0.911347     -3.052648     -2.687140
  C      -2.184215     -3.176967     -2.149419
  N       1.683832     -1.258624     -1.097428
  N       1.133892     -0.567075     -0.056976
  C       2.061808     -0.588813      0.920537
  C       3.210664     -1.282262      0.496087
  C       2.939436     -1.700404     -0.798673
  C       0.926932     -1.301880     -2.334787
  Si      0.593256      0.520033     -2.959976
  H      -3.136486     -1.862067     -0.572059
  H      -0.379775     -3.629530     -3.435551
  H       1.843672     -0.112394      1.869652
  H       4.118227     -1.461194      1.060655
  H       1.492345     -1.891870     -3.065273
  H      -1.346113      1.738034     -2.018388
  H       0.184456      2.281147     -1.268051
  H       3.526499     -2.258126     -1.519606
  H      -2.921519     -3.933372     -2.391616
  H      -1.641392      2.822456      2.098723
  H      -1.953037      3.145461      0.365514
  H      -3.170356      2.290052      1.361559
  H      -0.103167      0.282497     -4.267405
  H       1.980528      1.016680     -3.241604
  C      -2.084411      2.401052      1.175465
30
Coordinates from ORCA-job surface E -2297.975642781018
  C      -0.358225      1.411243     -1.663601
  Co     -0.667242      0.157553     -0.127409
  N      -1.500181      1.140285      0.874470
  C      -2.310394     -2.125398     -1.222940
  N      -1.185769     -1.382979     -1.193266
  N      -0.338220     -1.968876     -2.088550
  C      -0.911248     -3.052367     -2.687319
  C      -2.184096     -3.177246     -2.149567
  N       1.683737     -1.258744     -1.097251
  N       1.133946     -0.567897     -0.056297
  C       2.062335     -0.589500      0.920730
  C       3.211146     -1.282741      0.495754
  C       2.939492     -1.700382     -0.799128
  C       0.926725     -1.301498     -2.334626
  Si      0.592731      0.520833     -2.959217
  H      -3.136524     -1.863075     -0.571704
  H      -0.379689     -3.628620     -3.436231
  H       1.844490     -0.113376      1.870071
  H       4.118945     -1.461648      1.059931
  H       1.492073     -1.891326     -3.065275
  H      -1.346875      1.737772     -2.015420
  H       0.183425      2.280582     -1.265250
  H       3.526472     -2.257520     -1.520587
  H      -2.921334     -3.933586     -2.392131
  H      -1.641694      2.825081      2.095893
  H      -1.950808      3.143387      0.361324
  H      -3.170294      2.292328      1.358511
  H      -0.103839      0.283925     -4.266765
  H       1.979887      1.017892     -3.241076
  C      -2.084025      2.401535      1.173297
30
Coordinates from ORCA-job surface E -2297.975643020724
  C      -0.358321      1.411074     -1.662972
  Co     -0.667320      0.157321     -0.126876
  N      -1.500364      1.139991      0.875047
  C      -2.310491     -2.125528     -1.222800
  N      -1.185797     -1.383176     -1.193022
  N      -0.338306     -1.968854     -2.088527
  C      -0.911409     -3.052168     -2.687617
  C      -2.184156     -3.177240     -2.149630
  N       1.683817     -1.258733     -1.097215
  N       1.134041     -0.568116     -0.056079
  C       2.062551     -0.589642      0.920865
  C       3.211363     -1.282803      0.495641
  C       2.939740     -1.700168     -0.799353
  C       0.926664     -1.301498     -2.334498
  Si      0.592660      0.520935     -2.959022
  H      -3.136595     -1.863324     -0.571504
  H      -0.379924     -3.628250     -3.436701
  H       1.844789     -0.113626      1.870264
  H       4.119191     -1.461807      1.059755
  H       1.491974     -1.891386     -3.065125
  H      -1.347033      1.737658     -2.014550
  H       0.183260      2.280352     -1.264407
  H       3.526724     -2.257121     -1.520940
  H      -2.921357     -3.933624     -2.392197
  H      -1.641949      2.825812      2.095065
  H      -1.950227      3.142775      0.360075
  H      -3.170358      2.292886      1.357518
  H      -0.103941      0.284213     -4.266522
  H       1.979725      1.018042     -3.240941
  C      -2.084001      2.401645      1.172637
30
Coordinates from ORCA-job surface E -2297.975755869266
  C      -0.369305      1.419424     -1.646529
  Co     -0.665999      0.148363     -0.123187
  N      -1.497972      1.142581      0.868302
  C      -2.308072     -2.134477     -1.220061
  N      -1.184393     -1.390699     -1.189694
  N      -0.337450     -1.971577     -2.087191
  C      -0.908865     -3.054460     -2.688749
  C      -2.180760     -3.183680     -2.149593
  N       1.683849     -1.261738     -1.096274
  N       1.134843     -0.575844     -0.053046
  C       2.064025     -0.598911      0.923160
  C       3.213041     -1.289833      0.494866
  C       2.940536     -1.703067     -0.801322
  C       0.925137     -1.299273     -2.332965
  Si      0.585739      0.529591     -2.951039
  H      -3.133951     -1.875107     -0.567339
  H      -0.377101     -3.627157     -3.440238
  H       1.846575     -0.125694      1.874035
  H       4.121624     -1.469665      1.057501
  H       1.490574     -1.885376     -3.066549
  H      -1.359481      1.746171     -1.993835
  H       0.169808      2.288484     -1.244135
  H       3.527385     -2.256782     -1.525518
  H      -2.916819     -3.940759     -2.393464
  H      -1.636288      2.838961      2.074109
  H      -1.938325      3.142952      0.335639
  H      -3.164722      2.306127      1.336548
  H      -0.112627      0.297088     -4.258363
  H       1.971344      1.030981     -3.232590
  C      -2.077400      2.409014      1.153888
30
Coordinates from ORCA-job surface E -2297.975778617942
  C      -0.369005      1.417559     -1.645627
  Co     -0.666476      0.147641     -0.121621
  N      -1.498407      1.142770      0.869021
  C      -2.307995     -2.136125     -1.218491
  N      -1.184886     -1.391241     -1.188343
  N      -0.337911     -1.970828     -2.087491
  C      -0.909364     -3.053185     -2.690193
  C      -2.180797     -3.183569     -2.150161
  N       1.683912     -1.260843     -1.096342
  N       1.134435     -0.576392     -0.051676
  C       2.063793     -0.600714      0.924514
  C       3.213471     -1.289617      0.494441
  C       2.941170     -1.701451     -0.802265
  C       0.924508     -1.298204     -2.332470
  Si      0.584642      0.529326     -2.948559
  H      -3.133464     -1.878473     -0.564600
  H      -0.377878     -3.624837     -3.442636
  H       1.846236     -0.129390      1.876283
  H       4.122301     -1.469630      1.056618
  H       1.489969     -1.882969     -3.067108
  H      -1.358965      1.743596     -1.993870
  H       0.171120      2.286101     -1.243778
  H       3.528272     -2.253937     -1.527156
  H      -2.916560     -3.940807     -2.394427
  H      -1.635880      2.841290      2.071111
  H      -1.936722      3.143131      0.332110
  H      -3.164157      2.308446      1.333451
  H      -0.113782      0.296936     -4.255722
  H       1.970121      1.030727     -3.230013
  C      -2.076750      2.410331      1.151373
30
Coordinates from ORCA-job surface E -2297.975793520962
  C      -0.368672      1.413936     -1.643275
  Co     -0.667399      0.145848     -0.118246
  N      -1.499313      1.142432      0.871046
  C      -2.308195     -2.138403     -1.217159
  N      -1.185560     -1.392699     -1.185577
  N      -0.338656     -1.969605     -2.087602
  C      -0.909877     -3.051173     -2.692074
  C      -2.180465     -3.183904     -2.150901
  N       1.683765     -1.259497     -1.096236
  N       1.133665     -0.577973     -0.049039
  C       2.064322     -0.602880      0.926021
  C       3.214190     -1.289979      0.493651
  C       2.941796     -1.699156     -0.803763
  C       0.923272     -1.296098     -2.331494
  Si      0.582399      0.529238     -2.943779
  H      -3.133641     -1.882909     -0.562418
  H      -0.378651     -3.620902     -3.446128
  H       1.847342     -0.133534      1.878882
  H       4.123588     -1.470317      1.054856
  H       1.488776     -1.878350     -3.068125
  H      -1.358520      1.738859     -1.992683
  H       0.172983      2.281660     -1.241892
  H       3.529125     -2.249543     -1.530034
  H      -2.915671     -3.941432     -2.396060
  H      -1.635159      2.845955      2.065388
  H      -1.933143      3.142308      0.325061
  H      -3.163303      2.312976      1.327325
  H      -0.116258      0.297354     -4.250800
  H       1.967672      1.030967     -3.225160
  C      -2.075461      2.412459      1.146585
30
Coordinates from ORCA-job surface E -2297.975794725704
  C      -0.368758      1.413669     -1.642739
  Co     -0.667533      0.145621     -0.117725
  N      -1.499496      1.142235      0.871542
  C      -2.307782     -2.139181     -1.216477
  N      -1.185572     -1.392904     -1.185263
  N      -0.338677     -1.969542     -2.087394
  C      -0.909804     -3.051016     -2.692007
  C      -2.180532     -3.183763     -2.151235
  N       1.683615     -1.259513     -1.096121
  N       1.133612     -0.578229     -0.048782
  C       2.064131     -0.603924      0.926326
  C       3.214462     -1.289783      0.493380
  C       2.941657     -1.699129     -0.803865
  C       0.923144     -1.295830     -2.331429
  Si      0.582136      0.529560     -2.943402
  H      -3.132989     -1.884302     -0.561169
  H      -0.378594     -3.620403     -3.446348
  H       1.846987     -0.135339      1.879542
  H       4.124132     -1.469711      1.054263
  H       1.488642     -1.877924     -3.068201
  H      -1.358741      1.738663     -1.991793
  H       0.172729      2.281379     -1.241020
  H       3.528991     -2.249173     -1.530411
  H      -2.915862     -3.941006     -2.396876
  H      -1.635164      2.847151      2.064139
  H      -1.932159      3.141716      0.323345
  H      -3.163227      2.314118      1.325915
  H      -0.116586      0.297886     -4.250513
  H       1.967414      1.031452     -3.224872
  C      -2.075224      2.412860      1.145559
30
Coordinates from ORCA-job surface E -2297.975796015524
  C      -0.369002      1.413296     -1.641620
  Co     -0.667766      0.145165     -0.116736
  N      -1.499848      1.141713      0.872600
  C      -2.307437     -2.139980     -1.215958
  N      -1.185557     -1.393324     -1.184718
  N      -0.338701     -1.969448     -2.087096
  C      -0.909766     -3.050595     -2.692171
  C      -2.180267     -3.184173     -2.151086
  N       1.683417     -1.259550     -1.095976
  N       1.133567     -0.578747     -0.048348
  C       2.064209     -0.604936      0.926540
  C       3.214595     -1.290381      0.493249
  C       2.941597     -1.698851     -0.804224
  C       0.922955     -1.295385     -2.331375
  Si      0.581696      0.530255     -2.942862
  H      -3.132489     -1.885727     -0.560173
  H      -0.378644     -3.619297     -3.447118
  H       1.847047     -0.137049      1.880123
  H       4.124361     -1.470433      1.053906
  H       1.488430     -1.877255     -3.068345
  H      -1.359258      1.738491     -1.989833
  H       0.172036      2.280989     -1.239151
  H       3.528991     -2.248167     -1.531301
  H      -2.915457     -3.941486     -2.396864
  H      -1.635283      2.849183      2.061986
  H      -1.930341      3.140402      0.320296
  H      -3.163116      2.316045      1.323444
  H      -0.117144      0.299011     -4.250133
  H       1.966962      1.032463     -3.224519
  C      -2.074837      2.413411      1.143833
30
Coordinates from ORCA-job surface E -2297.975796779477
  C      -0.369344      1.412759     -1.639989
  Co     -0.668065      0.144448     -0.115315
  N      -1.500333      1.140860      0.874160
  C      -2.307448     -2.140559     -1.215750
  N      -1.185566     -1.393982     -1.183943
  N      -0.338771     -1.969422     -2.086773
  C      -0.909685     -3.050320     -2.692329
  C      -2.180163     -3.184452     -2.151220
  N       1.683288     -1.259652     -1.095788
  N       1.133573     -0.579513     -0.047695
  C       2.064672     -0.605538      0.926720
  C       3.215021     -1.290770      0.492946
  C       2.941625     -1.698758     -0.804639
  C       0.922741     -1.295023     -2.331217
  Si      0.581215      0.530974     -2.942192
  H      -3.132553     -1.886683     -0.559872
  H      -0.378572     -3.618416     -3.447746
  H       1.847776     -0.137941      1.880515
  H       4.125013     -1.470776      1.053233
  H       1.488164     -1.876751     -3.068323
  H      -1.359924      1.738207     -1.987099
  H       0.171129      2.280378     -1.236555
  H       3.528951     -2.247495     -1.532216
  H      -2.915281     -3.941709     -2.397340
  H      -1.635594      2.851439      2.059484
  H      -1.928110      3.138543      0.316646
  H      -3.163018      2.318144      1.320471
  H      -0.117751      0.300280     -4.249582
  H       1.966396      1.033519     -3.224085
  C      -2.074433      2.413849      1.141863
30
Coordinates from ORCA-job surface E -2297.975855494314
  C      -0.380376      1.421099     -1.623437
  Co     -0.666717      0.135617     -0.111761
  N      -1.497832      1.143419      0.867213
  C      -2.305050     -2.149436     -1.213001
  N      -1.184202     -1.401424     -1.180623
  N      -0.337962     -1.972050     -2.085397
  C      -0.907187     -3.052517     -2.693391
  C      -2.176789     -3.190816     -2.151132
  N       1.683268     -1.262566     -1.094814
  N       1.134366     -0.587152     -0.044657
  C       2.066122     -0.614740      0.929017
  C       3.216640     -1.297743      0.492196
  C       2.942346     -1.701575     -0.806559
  C       0.921154     -1.292701     -2.329631
  Si      0.574249      0.539680     -2.934160
  H      -3.129916     -1.898401     -0.555723
  H      -0.375812     -3.617219     -3.451177
  H       1.849558     -0.149948      1.884263
  H       4.127376     -1.478593      1.051003
  H       1.486678     -1.870637     -3.069652
  H      -1.372418      1.746677     -1.966253
  H       0.157629      2.288470     -1.216162
  H       3.529512     -2.247069     -1.536711
  H      -2.910752     -3.948776     -2.398541
  H      -1.629647      2.864203      2.038203
  H      -1.916042      3.138264      0.292189
  H      -3.157091      2.330980      1.299179
  H      -0.126496      0.313204     -4.241344
  H       1.957955      1.046509     -3.215666
  C      -2.067614      2.420883      1.122898
30
Coordinates from ORCA-job surface E -2297.975877900515
  C      -0.380051      1.419260     -1.622602
  Co     -0.667203      0.134925     -0.110205
  N      -1.498268      1.143672      0.867900
  C      -2.305037     -2.151010     -1.211492
  N      -1.184712     -1.401941     -1.179290
  N      -0.338455     -1.971285     -2.085733
  C      -0.907770     -3.051155     -2.694962
  C      -2.176803     -3.190759     -2.151610
  N       1.683361     -1.261629     -1.094885
  N       1.133959     -0.587666     -0.043293
  C       2.065913     -0.616434      0.930362
  C       3.217015     -1.297599      0.491831
  C       2.943065     -1.699803     -0.807543
  C       0.920523     -1.291682     -2.329095
  Si      0.573190      0.539351     -2.931724
  H      -3.129482     -1.901686     -0.553077
  H      -0.376710     -3.614794     -3.453715
  H       1.849252     -0.153530      1.886473
  H       4.127915     -1.478798      1.050262
  H       1.486063     -1.868328     -3.070115
  H      -1.371869      1.744149     -1.966331
  H       0.158955      2.286104     -1.215870
  H       3.530505     -2.244029     -1.538377
  H      -2.910402     -3.948994     -2.399263
  H      -1.629228      2.866429      2.035246
  H      -1.914506      3.138451      0.288778
  H      -3.156492      2.333197      1.296154
  H      -0.127579      0.312935     -4.238734
  H       1.956769      1.046127     -3.213148
  C      -2.066965      2.422162      1.120429
30
Coordinates from ORCA-job surface E -2297.975892222110
  C      -0.379650      1.415710     -1.620432
  Co     -0.668117      0.133185     -0.106910
  N      -1.499152      1.143438      0.869822
  C      -2.305279     -2.153214     -1.210185
  N      -1.185396     -1.403362     -1.176605
  N      -0.339224     -1.970125     -2.085809
  C      -0.908288     -3.049281     -2.696691
  C      -2.176720     -3.190752     -2.152685
  N       1.683222     -1.260321     -1.094720
  N       1.133210     -0.589192     -0.040708
  C       2.066412     -0.618507      0.931874
  C       3.217894     -1.297452      0.490931
  C       2.943647     -1.697639     -0.808892
  C       0.919314     -1.289762     -2.328041
  Si      0.571084      0.539091     -2.927129
  H      -3.129692     -1.905999     -0.550970
  H      -0.377441     -3.611160     -3.456862
  H       1.850322     -0.157540      1.889026
  H       4.129482     -1.478628      1.048307
  H       1.484883     -1.864072     -3.070885
  H      -1.371363      1.739542     -1.965248
  H       0.160855      2.281735     -1.214128
  H       3.531246     -2.239967     -1.540971
  H      -2.909932     -3.949038     -2.401464
  H      -1.628478      2.870726      2.029783
  H      -1.911183      3.137616      0.282204
  H      -3.155603      2.337336      1.290366
  H      -0.129856      0.313080     -4.233982
  H       1.954465      1.046079     -3.208516
  C      -2.065713      2.424112      1.115886
30
Coordinates from ORCA-job surface E -2297.975893517237
  C      -0.379703      1.415457     -1.619968
  Co     -0.668248      0.132990     -0.106425
  N      -1.499330      1.143308      0.870264
  C      -2.304931     -2.153865     -1.209644
  N      -1.185409     -1.403544     -1.176316
  N      -0.339254     -1.970025     -2.085638
  C      -0.908323     -3.048952     -2.696810
  C      -2.176615     -3.190885     -2.152666
  N       1.683084     -1.260289     -1.094630
  N       1.133157     -0.589422     -0.040471
  C       2.066278     -0.619378      0.932107
  C       3.217964     -1.297655      0.490841
  C       2.943601     -1.697362     -0.809076
  C       0.919187     -1.289469     -2.327995
  Si      0.570833      0.539414     -2.926789
  H      -3.129133     -1.907206     -0.549929
  H      -0.377563     -3.610390     -3.457385
  H       1.850049     -0.159094      1.889575
  H       4.129641     -1.478811      1.048061
  H       1.484750     -1.863606     -3.070987
  H      -1.371550      1.739347     -1.964428
  H       0.160659      2.281445     -1.213322
  H       3.531278     -2.239198     -1.541477
  H      -2.909783     -3.949153     -2.401592
  H      -1.628458      2.871865      2.028562
  H      -1.910284      3.137065      0.280590
  H      -3.155515      2.338404      1.289021
  H      -0.130169      0.313595     -4.233728
  H       1.954222      1.046549     -3.208273
  C      -2.065485      2.424505      1.114895
30
Coordinates from ORCA-job surface E -2297.975887900552
  C      -0.390780      1.423770     -1.603303
  Co     -0.666876      0.124270     -0.102995
  N      -1.496720      1.145825      0.863124
  C      -2.302551     -2.162685     -1.206888
  N      -1.184081     -1.410917     -1.173005
  N      -0.338485     -1.972568     -2.084232
  C      -0.905862     -3.051067     -2.697815
  C      -2.173257     -3.197186     -2.152536
  N       1.683020     -1.263122     -1.093629
  N       1.133940     -0.596984     -0.037430
  C       2.067705     -0.628526      0.934406
  C       3.219532     -1.304579      0.490110
  C       2.944258     -1.700108     -0.810954
  C       0.917550     -1.287062     -2.326367
  Si      0.563831      0.548161     -2.918715
  H      -3.126502     -1.918873     -0.545794
  H      -0.374855     -3.609102     -3.460730
  H       1.851824     -0.171053      1.893304
  H       4.131943     -1.486596      1.045850
  H       1.483192     -1.857399     -3.072235
  H      -1.384091      1.747768     -1.943443
  H       0.147108      2.289488     -1.192795
  H       3.531755     -2.238693     -1.545905
  H      -2.905257     -3.956164     -2.402740
  H      -1.622270      2.884303      2.007016
  H      -1.898069      3.136427      0.256088
  H      -3.149344      2.350907      1.267464
  H      -0.138960      0.326564     -4.225424
  H       1.945730      1.059583     -3.199795
  C      -2.058476      2.431260      1.095739
30
Coordinates from ORCA-job surface E -2297.975909781424
  C      -0.390510      1.421945     -1.602344
  Co     -0.667398      0.123518     -0.101306
  N      -1.497201      1.145992      0.863981
  C      -2.302395     -2.164332     -1.205480
  N      -1.184513     -1.411521     -1.171594
  N      -0.338899     -1.971838     -2.084375
  C      -0.906245     -3.049767     -2.699090
  C      -2.173136     -3.197283     -2.152937
  N       1.682960     -1.262300     -1.093624
  N       1.133496     -0.597628     -0.036048
  C       2.067549     -0.630337      0.935601
  C       3.219873     -1.304665      0.489739
  C       2.944708     -1.698566     -0.811878
  C       0.916910     -1.285923     -2.325891
  Si      0.562678      0.548093     -2.916267
  H      -3.125967     -1.922238     -0.543296
  H      -0.375494     -3.606622     -3.463024
  H       1.851622     -0.174736      1.895374
  H       4.132498     -1.486951      1.045017
  H       1.482563     -1.854928     -3.072774
  H      -1.383698      1.745379     -1.943045
  H       0.148124      2.287193     -1.192117
  H       3.532425     -2.235808     -1.547613
  H      -2.904783     -3.956465     -2.403507
  H      -1.621789      2.886908      2.003689
  H      -1.896307      3.136244      0.252224
  H      -3.148704      2.353437      1.264195
  H      -0.140175      0.326656     -4.222929
  H       1.944510      1.059591     -3.197350
  C      -2.057752      2.432592      1.093041
30
Coordinates from ORCA-job surface E -2297.975926058517
  C      -0.390157      1.418058     -1.599727
  Co     -0.668503      0.121521     -0.097376
  N      -1.498298      1.145666      0.866440
  C      -2.302388     -2.167093     -1.203881
  N      -1.185204     -1.413222     -1.168471
  N      -0.339663     -1.970568     -2.084209
  C      -0.906626     -3.047584     -2.700828
  C      -2.172814     -3.197599     -2.153912
  N       1.682609     -1.260977     -1.093332
  N       1.132614     -0.599497     -0.033098
  C       2.068047     -0.633096      0.937264
  C       3.220761     -1.304973      0.488806
  C       2.945084     -1.696257     -0.813414
  C       0.915556     -1.283582     -2.324820
  Si      0.560200      0.548302     -2.911204
  H      -3.125833     -1.927624     -0.540587
  H      -0.376121     -3.602135     -3.466592
  H       1.852701     -0.179987      1.898345
  H       4.134136     -1.487312      1.042858
  H       1.481220     -1.849960     -3.073712
  H      -1.383449      1.740557     -1.940831
  H       0.149591      2.282479     -1.189367
  H       3.532973     -2.231059     -1.550772
  H      -2.903956     -3.956867     -2.405750
  H      -1.620756      2.892560      1.996620
  H      -1.892126      3.134574      0.243742
  H      -3.147542      2.358748      1.257148
  H      -0.142844      0.327442     -4.217914
  H       1.941913      1.060181     -3.192430
  C      -2.056172      2.434943      1.087375
30
Coordinates from ORCA-job surface E -2297.975927497319
  C      -0.390223      1.417778     -1.599184
  Co     -0.668657      0.121277     -0.096790
  N      -1.498515      1.145500      0.866993
  C      -2.302082     -2.167771     -1.203328
  N      -1.185235     -1.413458     -1.168132
  N      -0.339716     -1.970485     -2.084021
  C      -0.906677     -3.047257     -2.700970
  C      -2.172785     -3.197650     -2.154016
  N       1.682484     -1.260954     -1.093210
  N       1.132574     -0.599775     -0.032800
  C       2.067949     -0.633978      0.937543
  C       3.220915     -1.305060      0.488672
  C       2.945069     -1.695975     -0.813603
  C       0.915420     -1.283317     -2.324732
  Si      0.559958      0.548642     -2.910882
  H      -3.125318     -1.928884     -0.539542
  H      -0.376254     -3.601360     -3.467129
  H       1.852485     -0.181572      1.898944
  H       4.134420     -1.487306      1.042531
  H       1.481074     -1.849576     -3.073727
  H      -1.383708      1.740344     -1.939743
  H       0.149284      2.282143     -1.188324
  H       3.533022     -2.230282     -1.551285
  H      -2.903919     -3.956842     -2.406080
  H      -1.620672      2.893829      1.995193
  H      -1.891177      3.133828      0.241896
  H      -3.147413      2.359878      1.255733
  H      -0.143109      0.327964     -4.217682
  H       1.941671      1.060634     -3.192239
  C      -2.055915      2.435326      1.086283
  
 C > N in (*L)CoNCH3
 
 30
Coordinates from ORCA-job surface E -2314.445181041497
  N      -0.093308      1.514431     -2.185320
  Co     -0.588145      0.537122     -0.541201
  N      -1.495516      1.350304      0.724746
  C      -2.390468     -1.800784     -1.338553
  N      -1.230974     -1.121244     -1.359300
  N      -0.372966     -1.880268     -2.107297
  C      -0.972684     -3.028838     -2.552963
  C      -2.274651     -2.997732     -2.076342
  N       1.665224     -1.194991     -1.091001
  N       1.135314     -0.324078     -0.182536
  C       1.983729     -0.322549      0.861380
  C       3.066473     -1.198227      0.617080
  C       2.832971     -1.745973     -0.634860
  C       0.967080     -1.387200     -2.345921
  Si      0.850209      0.322954     -3.253248
  H      -3.262278     -1.440040     -0.804323
  H      -0.489470     -3.785261     -3.164431
  H       1.789568      0.289076      1.733971
  H       3.915218     -1.423963      1.252172
  H       1.510894     -2.127930     -2.939192
  H      -1.011328      1.856338     -2.683837
  H       0.526697      2.378736     -1.908829
  H       3.422883     -2.465646     -1.196178
  H      -3.042564     -3.748187     -2.236839
  H      -1.584968      2.806173      2.120405
  H      -3.106371      2.445640      1.257612
  H      -2.476397      1.295477      2.478069
  H       0.173310      0.082008     -4.550147
  H       2.238561      0.780529     -3.501437
  C      -2.181095      1.989764      1.664689
30
Coordinates from ORCA-job surface E -2314.461003683317
  N      -0.084015      1.495723     -2.192263
  Co     -0.586683      0.525819     -0.536598
  N      -1.483135      1.339069      0.707329
  C      -2.388471     -1.799029     -1.345359
  N      -1.227729     -1.123765     -1.368388
  N      -0.371658     -1.885628     -2.111794
  C      -0.973506     -3.029336     -2.551530
  C      -2.275162     -2.997193     -2.076667
  N       1.668986     -1.198961     -1.093536
  N       1.141194     -0.324970     -0.188656
  C       1.987886     -0.320796      0.854755
  C       3.064972     -1.197183      0.614998
  C       2.831152     -1.748247     -0.635052
  C       0.965753     -1.378632     -2.349357
  Si      0.848286      0.329925     -3.254859
  H      -3.251247     -1.424791     -0.805804
  H      -0.477287     -3.778992     -3.158065
  H       1.786556      0.293515      1.725005
  H       3.908698     -1.419479      1.257582
  H       1.512081     -2.112506     -2.951655
  H      -0.935847      1.825940     -2.656064
  H       0.485514      2.309168     -1.939880
  H       3.410536     -2.469818     -1.200802
  H      -3.042366     -3.746711     -2.232404
  H      -1.597863      2.819784      2.138116
  H      -3.119836      2.459169      1.273632
  H      -2.493139      1.312659      2.497175
  H       0.156331      0.098979     -4.547598
  H       2.235398      0.802142     -3.492012
  C      -2.190451      1.999784      1.676120
30
Coordinates from ORCA-job surface E -2314.466640186506
  N      -0.074994      1.475414     -2.198101
  Co     -0.588346      0.513883     -0.525297
  N      -1.468939      1.325018      0.687897
  C      -2.387219     -1.795534     -1.349936
  N      -1.225430     -1.122564     -1.378147
  N      -0.369290     -1.891243     -2.113686
  C      -0.973606     -3.032573     -2.545860
  C      -2.275812     -2.997141     -2.073384
  N       1.670101     -1.204269     -1.094612
  N       1.146028     -0.321989     -0.194933
  C       1.990627     -0.317746      0.849672
  C       3.061840     -1.198191      0.615376
  C       2.827176     -1.754197     -0.632483
  C       0.963591     -1.369356     -2.351374
  Si      0.844881      0.337095     -3.254109
  H      -3.239313     -1.405241     -0.804738
  H      -0.460870     -3.776488     -3.145046
  H       1.781577      0.299511      1.716449
  H       3.899120     -1.417240      1.267305
  H       1.512831     -2.094199     -2.964208
  H      -0.914245      1.808704     -2.649223
  H       0.477451      2.282449     -1.948141
  H       3.393740     -2.480874     -1.203545
  H      -3.042993     -3.747014     -2.222830
  H      -1.599123      2.817634      2.138783
  H      -3.118371      2.459090      1.273241
  H      -2.497548      1.318009      2.496722
  H       0.133583      0.117491     -4.539884
  H       2.229928      0.826543     -3.475898
  C      -2.191425      2.000659      1.676360
30
Coordinates from ORCA-job surface E -2314.471572352749
  N      -0.063726      1.446041     -2.203460
  Co     -0.595257      0.497646     -0.500785
  N      -1.448217      1.302806      0.660668
  C      -2.386731     -1.787010     -1.355199
  N      -1.221948     -1.118081     -1.387885
  N      -0.365870     -1.897323     -2.114658
  C      -0.975632     -3.036726     -2.537969
  C      -2.278266     -2.994581     -2.067599
  N       1.669305     -1.210583     -1.095036
  N       1.148217     -0.316654     -0.201751
  C       1.992192     -0.310819      0.843926
  C       3.057212     -1.197756      0.617365
  C       2.822311     -1.760601     -0.627469
  C       0.961057     -1.359478     -2.352785
  Si      0.840901      0.343160     -3.252210
  H      -3.224814     -1.372244     -0.806281
  H      -0.441497     -3.772463     -3.128668
  H       1.774672      0.313257      1.703880
  H       3.886876     -1.409316      1.281349
  H       1.514268     -2.071949     -2.979062
  H      -0.913437      1.791124     -2.643946
  H       0.478977      2.266167     -1.942754
  H       3.372823     -2.492991     -1.206789
  H      -3.047308     -3.743517     -2.210492
  H      -1.589256      2.804858      2.126942
  H      -3.107830      2.447919      1.258691
  H      -2.492676      1.311471      2.484084
  H       0.101690      0.135547     -4.525609
  H       2.223352      0.853537     -3.449346
  C      -2.186436      1.994200      1.669218
30
Coordinates from ORCA-job surface E -2314.472856077726
  N      -0.062214      1.438060     -2.202647
  Co     -0.602667      0.493952     -0.483710
  N      -1.442507      1.295214      0.654106
  C      -2.386309     -1.781388     -1.354289
  N      -1.221324     -1.111199     -1.390863
  N      -0.364797     -1.895637     -2.114714
  C      -0.977491     -3.036265     -2.535967
  C      -2.279960     -2.989973     -2.065876
  N       1.666740     -1.209668     -1.095255
  N       1.146140     -0.310234     -0.204485
  C       1.989381     -0.306391      0.842836
  C       3.055441     -1.194083      0.617878
  C       2.820598     -1.759597     -0.625348
  C       0.961567     -1.358981     -2.353744
  Si      0.842205      0.341629     -3.254949
  H      -3.220822     -1.359984     -0.804929
  H      -0.438739     -3.770542     -3.125067
  H       1.770316      0.319863      1.700576
  H       3.883821     -1.401671      1.284792
  H       1.515883     -2.069423     -2.981433
  H      -0.921110      1.786690     -2.633133
  H       0.475153      2.263670     -1.930240
  H       3.367665     -2.493434     -1.207035
  H      -3.050791     -3.737781     -2.208171
  H      -1.575394      2.791300      2.117488
  H      -3.096512      2.440795      1.242415
  H      -2.486886      1.297002      2.468933
  H       0.093349      0.132213     -4.522087
  H       2.225141      0.854074     -3.441134
  C      -2.180930      1.987429      1.662425
30
Coordinates from ORCA-job surface E -2314.473580791341
  N      -0.063865      1.436462     -2.199451
  Co     -0.610820      0.492879     -0.466899
  N      -1.443775      1.292711      0.658379
  C      -2.386930     -1.775337     -1.355600
  N      -1.221204     -1.105130     -1.391140
  N      -0.364950     -1.891284     -2.115065
  C      -0.979156     -3.033483     -2.536673
  C      -2.280708     -2.985490     -2.064810
  N       1.664267     -1.206048     -1.095595
  N       1.142923     -0.305201     -0.205565
  C       1.987711     -0.300054      0.841116
  C       3.054381     -1.189486      0.617763
  C       2.820215     -1.755150     -0.624898
  C       0.963587     -1.362783     -2.354833
  Si      0.846102      0.336728     -3.260429
  H      -3.223555     -1.353129     -0.810089
  H      -0.442958     -3.769017     -3.126821
  H       1.771620      0.329019      1.697375
  H       3.883518     -1.395419      1.284278
  H       1.517722     -2.075982     -2.978524
  H      -0.932006      1.783937     -2.619405
  H       0.470303      2.263407     -1.913788
  H       3.368892     -2.488571     -1.206108
  H      -3.052498     -3.732668     -2.207555
  H      -1.561191      2.777070      2.114282
  H      -3.084962      2.439756      1.228051
  H      -2.486089      1.281373      2.454872
  H       0.094329      0.120590     -4.523638
  H       2.230602      0.844514     -3.440954
  C      -2.176556      1.981426      1.658096
30
Coordinates from ORCA-job surface E -2314.473824124656
  N      -0.064810      1.436110     -2.198405
  Co     -0.615529      0.491991     -0.457237
  N      -1.448085      1.294249      0.666115
  C      -2.386087     -1.775278     -1.353857
  N      -1.220935     -1.104009     -1.389912
  N      -0.365614     -1.888641     -2.115460
  C      -0.979315     -3.031305     -2.538108
  C      -2.281304     -2.982618     -2.067702
  N       1.663573     -1.203408     -1.095920
  N       1.141180     -0.304671     -0.205386
  C       1.985998     -0.299361      0.841187
  C       3.056288     -1.184311      0.615497
  C       2.820960     -1.751150     -0.626175
  C       0.965175     -1.366373     -2.355565
  Si      0.849199      0.332964     -3.265129
  H      -3.225295     -1.357329     -0.809090
  H      -0.447671     -3.768092     -3.130627
  H       1.771635      0.328796      1.698543
  H       3.888309     -1.388462      1.278934
  H       1.518503     -2.083686     -2.974324
  H      -0.937104      1.779557     -2.612383
  H       0.468730      2.260544     -1.905324
  H       3.373194     -2.482688     -1.206319
  H      -3.053802     -3.728455     -2.213716
  H      -1.554332      2.768518      2.122467
  H      -3.076249      2.453058      1.222159
  H      -2.498354      1.278388      2.447039
  H       0.098419      0.112334     -4.527351
  H       2.234504      0.836830     -3.445303
  C      -2.176228      1.982140      1.657720
30
Coordinates from ORCA-job surface E -2314.473978065616
  N      -0.064318      1.433259     -2.199294
  Co     -0.619561      0.489295     -0.448056
  N      -1.452592      1.295824      0.674150
  C      -2.385302     -1.776479     -1.353551
  N      -1.219903     -1.105766     -1.388053
  N      -0.365982     -1.887366     -2.116546
  C      -0.979285     -3.028790     -2.541984
  C      -2.280001     -2.983683     -2.067165
  N       1.664075     -1.201597     -1.096915
  N       1.139997     -0.306791     -0.204995
  C       1.986028     -0.298949      0.840386
  C       3.057064     -1.182575      0.614157
  C       2.823673     -1.745993     -0.629611
  C       0.966513     -1.368701     -2.356842
  Si      0.851591      0.330543     -3.269905
  H      -3.226731     -1.362444     -0.809277
  H      -0.452031     -3.765213     -3.138668
  H       1.772812      0.328086      1.698874
  H       3.890147     -1.387624      1.275952
  H       1.519026     -2.089889     -2.971260
  H      -0.939541      1.772093     -2.607986
  H       0.468677      2.254405     -1.900138
  H       3.380234     -2.473975     -1.209913
  H      -3.051634     -3.730364     -2.212882
  H      -1.549444      2.758480      2.140730
  H      -3.064738      2.479458      1.218862
  H      -2.524009      1.282690      2.439090
  H       0.101432      0.107802     -4.531641
  H       2.236913      0.833065     -3.450562
  C      -2.178160      1.986838      1.659412
30
Coordinates from ORCA-job surface E -2314.474116004025
  N      -0.062420      1.426547     -2.202231
  Co     -0.624496      0.484121     -0.436063
  N      -1.458037      1.297614      0.683882
  C      -2.382880     -1.782234     -1.349077
  N      -1.218313     -1.110404     -1.384452
  N      -0.365927     -1.887613     -2.117165
  C      -0.978058     -3.027830     -2.545061
  C      -2.279688     -2.984130     -2.071646
  N       1.664970     -1.200695     -1.097987
  N       1.138588     -0.311399     -0.203743
  C       1.985005     -0.302459      0.841185
  C       3.061966     -1.176761      0.609506
  C       2.826978     -1.741231     -0.633906
  C       0.967698     -1.370614     -2.358316
  Si      0.853786      0.328011     -3.275723
  H      -3.225205     -1.374027     -0.801847
  H      -0.454537     -3.762969     -3.146462
  H       1.770846      0.320498      1.702420
  H       3.899108     -1.378826      1.267061
  H       1.519269     -2.096542     -2.967710
  H      -0.941073      1.760224     -2.604588
  H       0.469438      2.244334     -1.896261
  H       3.388032     -2.464794     -1.215231
  H      -3.051591     -3.729525     -2.221718
  H      -1.543766      2.741789      2.173162
  H      -3.044092      2.526448      1.214729
  H      -2.570337      1.295231      2.425370
  H       0.103564      0.104633     -4.537085
  H       2.238454      0.831448     -3.457378
  C      -2.182334      1.996795      1.662707
30
Coordinates from ORCA-job surface E -2314.474194041025
  N      -0.060713      1.419768     -2.205608
  Co     -0.627954      0.479225     -0.427398
  N      -1.461408      1.298198      0.690120
  C      -2.381518     -1.787542     -1.346242
  N      -1.217093     -1.115526     -1.380581
  N      -0.365380     -1.889011     -2.117395
  C      -0.977677     -3.026985     -2.549644
  C      -2.277624     -2.988510     -2.070432
  N       1.665968     -1.200550     -1.099053
  N       1.137495     -0.315718     -0.202163
  C       1.985761     -0.304419      0.841334
  C       3.064221     -1.175925      0.607498
  C       2.831605     -1.735811     -0.638806
  C       0.968015     -1.370525     -2.359490
  Si      0.854080      0.327068     -3.279445
  H      -3.223253     -1.382229     -0.795973
  H      -0.455457     -3.759027     -3.155991
  H       1.769906      0.315441      1.704361
  H       3.902115     -1.378361      1.263989
  H       1.519212     -2.098828     -2.966590
  H      -0.941901      1.751256     -2.603554
  H       0.469355      2.236855     -1.895537
  H       3.395858     -2.454686     -1.222851
  H      -3.048172     -3.735437     -2.219687
  H      -1.537249      2.718910      2.207941
  H      -3.017602      2.575714      1.209040
  H      -2.620266      1.308046      2.405876
  H       0.103009      0.104633     -4.540655
  H       2.237748      0.833295     -3.462108
  C      -2.186131      2.006320      1.665412
30
Coordinates from ORCA-job surface E -2314.474237331313
  N      -0.060570      1.414742     -2.207790
  Co     -0.630019      0.475599     -0.422276
  N      -1.463118      1.297661      0.693744
  C      -2.380824     -1.792867     -1.342766
  N      -1.216895     -1.119996     -1.376390
  N      -0.364856     -1.891138     -2.115899
  C      -0.977180     -3.028196     -2.550712
  C      -2.277332     -2.990948     -2.072018
  N       1.666230     -1.200914     -1.098965
  N       1.136646     -0.318455     -0.199988
  C       1.986721     -0.305837      0.842141
  C       3.068570     -1.172051      0.604392
  C       2.834555     -1.732746     -0.641333
  C       0.967519     -1.370160     -2.359260
  Si      0.852843      0.326025     -3.280691
  H      -3.221239     -1.388750     -0.789588
  H      -0.453822     -3.757771     -3.159142
  H       1.769088      0.311728      1.706349
  H       3.908761     -1.371653      1.258824
  H       1.518749     -2.099220     -2.965724
  H      -0.943238      1.746235     -2.603278
  H       0.467436      2.233027     -1.896311
  H       3.399411     -2.449334     -1.227673
  H      -3.047819     -3.737518     -2.223543
  H      -1.528818      2.688059      2.242469
  H      -2.985280      2.622236      1.201600
  H      -2.669030      1.316458      2.379794
  H       0.101087      0.104140     -4.541897
  H       2.235689      0.834729     -3.464607
  C      -2.188315      2.012555      1.666907
30
Coordinates from ORCA-job surface E -2314.474284736003
  N      -0.062266      1.409696     -2.209897
  Co     -0.632151      0.471701     -0.417507
  N      -1.464643      1.296173      0.697580
  C      -2.380697     -1.799421     -1.338619
  N      -1.217372     -1.125481     -1.370470
  N      -0.364441     -1.894092     -2.112797
  C      -0.977150     -3.029754     -2.551775
  C      -2.276923     -2.994730     -2.072550
  N       1.666232     -1.200843     -1.098235
  N       1.135720     -0.320452     -0.196921
  C       1.989042     -0.305138      0.842581
  C       3.073995     -1.166507      0.600864
  C       2.838804     -1.727251     -0.644426
  C       0.966379     -1.369967     -2.357941
  Si      0.850129      0.323945     -3.281316
  H      -3.219426     -1.396092     -0.782271
  H      -0.451603     -3.755971     -3.162433
  H       1.769647      0.310543      1.707680
  H       3.916549     -1.362843      1.253257
  H       1.517917     -2.099179     -2.964270
  H      -0.946361      1.741705     -2.602993
  H       0.462820      2.230310     -1.898030
  H       3.403812     -2.441286     -1.233823
  H      -3.047012     -3.741360     -2.226088
  H      -1.516831      2.630451      2.295652
  H      -2.927458      2.690230      1.191586
  H      -2.742084      1.326758      2.331446
  H       0.097964      0.101386     -4.542495
  H       2.232101      0.834979     -3.467397
  C      -2.189742      2.018132      1.667980
30
Coordinates from ORCA-job surface E -2314.474335893714
  N      -0.065522      1.406707     -2.210802
  Co     -0.633475      0.468889     -0.415077
  N      -1.465312      1.293845      0.700279
  C      -2.381576     -1.804338     -1.335998
  N      -1.218483     -1.129932     -1.365107
  N      -0.364465     -1.896912     -2.108931
  C      -0.977492     -3.031405     -2.551693
  C      -2.277209     -2.997643     -2.073100
  N       1.665861     -1.200469     -1.096771
  N       1.135143     -0.320803     -0.194071
  C       1.991980     -0.302115      0.842426
  C       3.079522     -1.159496      0.597484
  C       2.842202     -1.722002     -0.646286
  C       0.964971     -1.370469     -2.355639
  Si      0.846943      0.321221     -3.280851
  H      -3.219312     -1.400953     -0.778138
  H      -0.449475     -3.755138     -3.163217
  H       1.771912      0.313216      1.707620
  H       3.924562     -1.351915      1.247826
  H       1.516984     -2.099231     -2.962257
  H      -0.950353      1.739095     -2.602773
  H       0.457186      2.229590     -1.899852
  H       3.406503     -2.434884     -1.237814
  H      -3.047111     -3.744073     -2.228724
  H      -1.508702      2.564612      2.347492
  H      -2.862737      2.752795      1.186012
  H      -2.811394      1.337475      2.277044
  H       0.095018      0.096675     -4.541996
  H       2.228396      0.833225     -3.469180
  C      -2.189615      2.020071      1.668463
30
Coordinates from ORCA-job surface E -2314.474393809751
  N      -0.070277      1.405780     -2.210686
  Co     -0.633986      0.467196     -0.415020
  N      -1.465095      1.290741      0.701716
  C      -2.383215     -1.807524     -1.334736
  N      -1.220066     -1.133110     -1.360785
  N      -0.364941     -1.899511     -2.104506
  C      -0.978125     -3.032976     -2.550610
  C      -2.278210     -2.999446     -2.073796
  N       1.665264     -1.199671     -1.094705
  N       1.135043     -0.319323     -0.191890
  C       1.995462     -0.296412      0.841391
  C       3.084517     -1.151544      0.594704
  C       2.844976     -1.716576     -0.647157
  C       0.963460     -1.371838     -2.352495
  Si      0.843444      0.317879     -3.279604
  H      -3.220811     -1.403756     -0.776889
  H      -0.447860     -3.755376     -3.161753
  H       1.775966      0.320151      1.705888
  H       3.931657     -1.340160      1.243411
  H       1.516083     -2.099749     -2.959578
  H      -0.955243      1.737729     -2.602884
  H       0.451017      2.230400     -1.901771
  H       3.408195     -2.429500     -1.239675
  H      -3.048175     -3.745377     -2.231507
  H      -1.505113      2.492594      2.396469
  H      -2.793188      2.808307      1.186352
  H      -2.875002      1.349023      2.218786
  H       0.092371      0.089957     -4.540617
  H       2.224709      0.829487     -3.470132
  C      -2.187907      2.018246      1.668449
30
Coordinates from ORCA-job surface E -2314.474447356889
  N      -0.074899      1.404807     -2.210769
  Co     -0.634617      0.465545     -0.414756
  N      -1.465041      1.287818      0.703148
  C      -2.384669     -1.809661     -1.334297
  N      -1.221143     -1.135772     -1.357556
  N      -0.365408     -1.901854     -2.100694
  C      -0.978503     -3.034316     -2.549505
  C      -2.278996     -3.001044     -2.073929
  N       1.664936     -1.198734     -1.093000
  N       1.135165     -0.317587     -0.190772
  C       1.998554     -0.290256      0.839787
  C       3.089226     -1.142961      0.591803
  C       2.847388     -1.711452     -0.647925
  C       0.962408     -1.373718     -2.349836
  Si      0.840392      0.314586     -3.279104
  H      -3.222945     -1.406041     -0.777342
  H      -0.447286     -3.756287     -3.160283
  H       1.780180      0.327765      1.703554
  H       3.938562     -1.327712      1.238731
  H       1.515495     -2.101358     -2.956714
  H      -0.960268      1.734800     -2.603167
  H       0.445823      2.230050     -1.903257
  H       3.410214     -2.424668     -1.240435
  H      -3.048963     -3.746658     -2.232988
  H      -1.509275      2.418623      2.443985
  H      -2.721158      2.859987      1.194713
  H      -2.935428      1.366953      2.159402
  H       0.090064      0.083189     -4.539770
  H       2.221424      0.825781     -3.471447
  C      -2.186282      2.015816      1.668795
30
Coordinates from ORCA-job surface E -2314.474500194612
  N      -0.079596      1.404075     -2.211242
  Co     -0.634977      0.464412     -0.415242
  N      -1.464766      1.285239      0.703626
  C      -2.385472     -1.810822     -1.333998
  N      -1.221528     -1.137526     -1.355927
  N      -0.365618     -1.904055     -2.097563
  C      -0.978281     -3.036048     -2.547386
  C      -2.279616     -3.002081     -2.073643
  N       1.665085     -1.197577     -1.091960
  N       1.135780     -0.315050     -0.191348
  C       2.001422     -0.282925      0.837115
  C       3.092693     -1.134869      0.589549
  C       2.849541     -1.706618     -0.648566
  C       0.961929     -1.375906     -2.347920
  Si      0.837407      0.311707     -3.279293
  H      -3.225052     -1.407905     -0.778512
  H      -0.447375     -3.758975     -3.157239
  H       1.784796      0.337186      1.699835
  H       3.943448     -1.316774      1.235399
  H       1.515402     -2.103619     -2.954176
  H      -0.965526      1.730721     -2.604211
  H       0.441546      2.229084     -1.905051
  H       3.412725     -2.420522     -1.239845
  H      -3.049799     -3.747238     -2.233579
  H      -1.520859      2.342631      2.489348
  H      -2.647673      2.906882      1.211822
  H      -2.991576      1.390201      2.099351
  H       0.087402      0.076852     -4.539273
  H       2.218042      0.822899     -3.473036
  C      -2.184555      2.012260      1.669337
30
Coordinates from ORCA-job surface E -2314.474547291268
  N      -0.083134      1.402415     -2.212636
  Co     -0.635559      0.463285     -0.415234
  N      -1.464936      1.283745      0.703688
  C      -2.385317     -1.812005     -1.333243
  N      -1.221087     -1.139136     -1.355127
  N      -0.365256     -1.906145     -2.095672
  C      -0.977588     -3.038001     -2.545418
  C      -2.279103     -3.004153     -2.071421
  N       1.665657     -1.196687     -1.091978
  N       1.136341     -0.313124     -0.192851
  C       2.003091     -0.277470      0.834627
  C       3.095715     -1.127524      0.587037
  C       2.851365     -1.702998     -0.649372
  C       0.961944     -1.377450     -2.347387
  Si      0.834728      0.309907     -3.280321
  H      -3.225938     -1.409954     -0.778741
  H      -0.447715     -3.762033     -3.154832
  H       1.787464      0.343833      1.696726
  H       3.947945     -1.306602      1.231730
  H       1.515646     -2.105571     -2.952852
  H      -0.969945      1.725900     -2.605684
  H       0.438326      2.227239     -1.907197
  H       3.415455     -2.417350     -1.239208
  H      -3.049095     -3.749659     -2.230532
  H      -1.540582      2.267267      2.531736
  H      -2.573832      2.950530      1.235923
  H      -3.044586      1.421740      2.039022
  H       0.084244      0.072908     -4.539517
  H       2.214649      0.822447     -3.474991
  C      -2.183947      2.010285      1.670095
30
Coordinates from ORCA-job surface E -2314.474581907573
  N      -0.086281      1.400650     -2.214625
  Co     -0.635906      0.462839     -0.415869
  N      -1.465213      1.283328      0.702712
  C      -2.383906     -1.813772     -1.330840
  N      -1.220052     -1.140324     -1.354939
  N      -0.364266     -1.908148     -2.094506
  C      -0.976065     -3.041009     -2.541915
  C      -2.277920     -3.006410     -2.068399
  N       1.666669     -1.195631     -1.093081
  N       1.137026     -0.311079     -0.195284
  C       2.004418     -0.272335      0.831663
  C       3.097063     -1.122686      0.585465
  C       2.853256     -1.699692     -0.650554
  C       0.962267     -1.378148     -2.347984
  Si      0.831695      0.309096     -3.281768
  H      -3.224941     -1.412503     -0.776437
  H      -0.447156     -3.766516     -3.150420
  H       1.789330      0.350202      1.692978
  H       3.949555     -1.300706      1.230118
  H       1.516195     -2.106512     -2.952950
  H      -0.973980      1.721852     -2.607576
  H       0.435129      2.225948     -1.910334
  H       3.418544     -2.414200     -1.239052
  H      -3.047859     -3.752189     -2.226519
  H      -1.566573      2.191506      2.569517
  H      -2.499758      2.989285      1.265711
  H      -3.092889      1.458976      1.977924
  H       0.079925      0.070744     -4.539990
  H       2.210610      0.824125     -3.477297
  C      -2.183969      2.008948      1.670622
30
Coordinates from ORCA-job surface E -2314.474600388523
  N      -0.089044      1.399285     -2.216376
  Co     -0.636193      0.462830     -0.416761
  N      -1.465844      1.283397      0.701520
  C      -2.382603     -1.815465     -1.328556
  N      -1.219218     -1.141359     -1.354494
  N      -0.363302     -1.909705     -2.093679
  C      -0.974868     -3.043526     -2.539071
  C      -2.275863     -3.009924     -2.063177
  N       1.667448     -1.194586     -1.094282
  N       1.137448     -0.309307     -0.197198
  C       2.004867     -0.269292      0.829733
  C       3.099015     -1.117618      0.583150
  C       2.854448     -1.697449     -0.651398
  C       0.962384     -1.378209     -2.348750
  Si      0.828789      0.308605     -3.282945
  H      -3.223560     -1.414137     -0.774087
  H      -0.446309     -3.769646     -3.147174
  H       1.789436      0.353611      1.690684
  H       3.952512     -1.293562      1.227054
  H       1.516511     -2.106511     -2.953655
  H      -0.977374      1.719632     -2.608990
  H       0.431624      2.225755     -1.913497
  H       3.420239     -2.412247     -1.239083
  H      -3.045039     -3.757076     -2.218608
  H      -1.597720      2.115293      2.601520
  H      -2.424606      3.022346      1.298418
  H      -3.136316      1.501176      1.915231
  H       0.075791      0.069245     -4.540357
  H       2.206817      0.825937     -3.479353
  C      -2.184520      2.008148      1.670550
30
Coordinates from ORCA-job surface E -2314.474606262605
  N      -0.090910      1.399590     -2.217429
  Co     -0.635756      0.464228     -0.418938
  N      -1.466142      1.284318      0.699258
  C      -2.380861     -1.816026     -1.326141
  N      -1.218302     -1.140707     -1.355516
  N      -0.362476     -1.910064     -2.093856
  C      -0.973335     -3.045869     -2.535127
  C      -2.274147     -3.011705     -2.058834
  N       1.668314     -1.193270     -1.095985
  N       1.138118     -0.307207     -0.199751
  C       2.005090     -0.266483      0.827535
  C       3.098242     -1.116673      0.582896
  C       2.854787     -1.696343     -0.651953
  C       0.962749     -1.377871     -2.350066
  Si      0.826742      0.308917     -3.284089
  H      -3.221707     -1.414481     -0.771672
  H      -0.445173     -3.773331     -3.141973
  H       1.789799      0.357573      1.687682
  H       3.951018     -1.293290      1.227577
  H       1.516994     -2.105937     -2.955126
  H      -0.979414      1.719590     -2.610053
  H       0.429667      2.226758     -1.916137
  H       3.421042     -2.411558     -1.238684
  H      -3.043007     -3.759605     -2.212235
  H      -1.618941      2.066472      2.617974
  H      -2.379501      3.038863      1.322246
  H      -3.159647      1.526783      1.876428
  H       0.072486      0.068833     -4.540637
  H       2.204177      0.827716     -3.480994
  C      -2.184955      2.006414      1.669969
30
Coordinates from ORCA-job surface E -2314.474608554173
  N      -0.090789      1.400066     -2.217638
  Co     -0.635606      0.465130     -0.419576
  N      -1.466595      1.285294      0.698436
  C      -2.380038     -1.816232     -1.325002
  N      -1.217994     -1.140139     -1.355986
  N      -0.362277     -1.909491     -2.094553
  C      -0.972764     -3.046255     -2.534019
  C      -2.272993     -3.012752     -2.056267
  N       1.668571     -1.192625     -1.096931
  N       1.138216     -0.306838     -0.200454
  C       2.004504     -0.267238      0.827423
  C       3.097612     -1.117522      0.582816
  C       2.854422     -1.696674     -0.652263
  C       0.962852     -1.377204     -2.350934
  Si      0.826521      0.309469     -3.284731
  H      -3.220531     -1.414355     -0.770235
  H      -0.444490     -3.773677     -3.140819
  H       1.788759      0.356561      1.687647
  H       3.950115     -1.294675      1.227710
  H       1.517066     -2.105150     -2.956172
  H      -0.979293      1.720648     -2.609874
  H       0.429614      2.227516     -1.916699
  H       3.420613     -2.411805     -1.239164
  H      -3.041381     -3.761436     -2.208205
  H      -1.623124      2.057316      2.620063
  H      -2.372034      3.042029      1.326406
  H      -3.163964      1.531189      1.868707
  H       0.071775      0.069476     -4.541008
  H       2.203875      0.828463     -3.481766
  C      -2.185693      2.006551      1.669462
30
Coordinates from ORCA-job surface E -2314.474610417064
  N      -0.089729      1.401711     -2.217615
  Co     -0.635057      0.467289     -0.421172
  N      -1.467139      1.287354      0.696480
  C      -2.378537     -1.815760     -1.323438
  N      -1.217421     -1.138249     -1.357796
  N      -0.362079     -1.907775     -2.096525
  C      -0.971666     -3.046539     -2.532078
  C      -2.271040     -3.013858     -2.052024
  N       1.668994     -1.191537     -1.098796
  N       1.138475     -0.306242     -0.202002
  C       2.003066     -0.269296      0.827366
  C       3.095293     -1.120938      0.583500
  C       2.853024     -1.698424     -0.652509
  C       0.963175     -1.375805     -2.352800
  Si      0.826876      0.311099     -3.285885
  H      -3.218568     -1.413352     -0.768361
  H      -0.443433     -3.774220     -3.138599
  H       1.786794      0.354155      1.687715
  H       3.946713     -1.300052      1.229280
  H       1.517257     -2.103525     -2.958409
  H      -0.978058      1.723282     -2.609444
  H       0.431060      2.229070     -1.917080
  H       3.419067     -2.413588     -1.239510
  H      -3.038666     -3.763856     -2.201294
  H      -1.621227      2.059726      2.617127
  H      -2.378790      3.040826      1.325305
  H      -3.162050      1.526011      1.870957
  H       0.071264      0.071714     -4.541716
  H       2.204271      0.829970     -3.482774
  C      -2.186920      2.006453      1.668469
30
Coordinates from ORCA-job surface E -2314.474610363002
  N      -0.089156      1.401888     -2.217548
  Co     -0.635257      0.467477     -0.420816
  N      -1.467524      1.287820      0.696639
  C      -2.378202     -1.816572     -1.322498
  N      -1.217543     -1.138303     -1.357545
  N      -0.362184     -1.907241     -2.096905
  C      -0.971336     -3.046489     -2.531963
  C      -2.270522     -3.014411     -2.051458
  N       1.668937     -1.191147     -1.099155
  N       1.138291     -0.306614     -0.201656
  C       2.002801     -0.270502      0.827794
  C       3.094858     -1.122274      0.583566
  C       2.852891     -1.698482     -0.653059
  C       0.963015     -1.375171     -2.353115
  Si      0.827082      0.311516     -3.286292
  H      -3.217875     -1.414224     -0.766827
  H      -0.442616     -3.773532     -3.138831
  H       1.786181      0.352385      1.688467
  H       3.946044     -1.302030      1.229476
  H       1.517092     -2.102812     -2.958850
  H      -0.977562      1.723935     -2.608879
  H       0.431562      2.229245     -1.916791
  H       3.418780     -2.413142     -1.240829
  H      -3.037875     -3.764716     -2.200602
  H      -1.620317      2.063291      2.615825
  H      -2.381693      3.040625      1.322895
  H      -3.161311      1.525173      1.872600
  H       0.071339      0.072355     -4.542085
  H       2.204532      0.830148     -3.483431
  C      -2.187481      2.007442      1.668240
30
Coordinates from ORCA-job surface E -2314.474407980543
  N      -0.097568      1.411835     -2.207658
  Co     -0.633906      0.459418     -0.417967
  N      -1.466020      1.294903      0.688490
  C      -2.375416     -1.824979     -1.319944
  N      -1.215369     -1.145681     -1.354817
  N      -0.360483     -1.911285     -2.096058
  C      -0.968164     -3.050657     -2.532895
  C      -2.266908     -3.021470     -2.050978
  N       1.669559     -1.195537     -1.098783
  N       1.139001     -0.314467     -0.199600
  C       2.003836     -0.279436      0.829597
  C       3.096338     -1.129983      0.583147
  C       2.854166     -1.703256     -0.654813
  C       0.962856     -1.375065     -2.352872
  Si      0.822646      0.318547     -3.282236
  H      -3.215062     -1.424364     -0.762979
  H      -0.438969     -3.775531     -3.141949
  H       1.787112      0.341696      1.691515
  H       3.948031     -1.310504      1.228176
  H       1.517385     -2.100082     -2.961346
  H      -0.986961      1.734488     -2.596251
  H       0.421329      2.239464     -1.904495
  H       3.420329     -2.415824     -1.244863
  H      -3.033438     -3.772462     -2.200898
  H      -1.619190      2.076675      2.605377
  H      -2.378034      3.050348      1.308807
  H      -3.161032      1.538396      1.861885
  H       0.065686      0.082347     -4.537861
  H       2.199029      0.840150     -3.479011
  C      -2.185835      2.017955      1.657651
30
Coordinates from ORCA-job surface E -2314.474435435531
  N      -0.097316      1.409883     -2.206322
  Co     -0.634215      0.458246     -0.416545
  N      -1.466361      1.294315      0.689492
  C      -2.375031     -1.827568     -1.317678
  N      -1.215793     -1.146789     -1.353379
  N      -0.360636     -1.910791     -2.096934
  C      -0.967999     -3.049871     -2.535047
  C      -2.266208     -3.022547     -2.051259
  N       1.669952     -1.194896     -1.099365
  N       1.138678     -0.315589     -0.198041
  C       2.003276     -0.282474      0.831511
  C       3.096893     -1.130964      0.582582
  C       2.855179     -1.702232     -0.656518
  C       0.962572     -1.373864     -2.353229
  Si      0.821522      0.319128     -3.280351
  H      -3.214319     -1.429000     -0.758731
  H      -0.438954     -3.773434     -3.145755
  H       1.785973      0.336216      1.695022
  H       3.948813     -1.312032      1.227147
  H       1.517327     -2.097404     -2.963248
  H      -0.986718      1.731796     -2.595249
  H       0.422368      2.236895     -1.903166
  H       3.421891     -2.413261     -1.247863
  H      -3.032138     -3.774123     -2.201275
  H      -1.620502      2.082011      2.603555
  H      -2.377171      3.053890      1.304316
  H      -3.161933      1.543830      1.860138
  H       0.064248      0.083403     -4.535805
  H       2.197728      0.841047     -3.477088
  C      -2.186178      2.021817      1.655456
30
Coordinates from ORCA-job surface E -2314.474462529084
  N      -0.097464      1.405604     -2.201931
  Co     -0.635167      0.454977     -0.412394
  N      -1.467399      1.291769      0.693153
  C      -2.374062     -1.833253     -1.314611
  N      -1.216319     -1.149923     -1.349733
  N      -0.360715     -1.909813     -2.098485
  C      -0.966565     -3.048960     -2.538512
  C      -2.263867     -3.025691     -2.052118
  N       1.670547     -1.193676     -1.100618
  N       1.137787     -0.318932     -0.194450
  C       2.003630     -0.288232      0.834109
  C       3.097895     -1.134696      0.581185
  C       2.856737     -1.700983     -0.660288
  C       0.961788     -1.370796     -2.353973
  Si      0.818420      0.321255     -3.275744
  H      -3.213327     -1.438515     -0.752950
  H      -0.437327     -3.769748     -3.152306
  H       1.786339      0.326647      1.700322
  H       3.950311     -1.317380      1.224672
  H       1.517079     -2.091024     -2.967449
  H      -0.987308      1.726183     -2.590808
  H       0.423505      2.231493     -1.898113
  H       3.424229     -2.408884     -1.254605
  H      -3.028481     -3.778456     -2.203021
  H      -1.623895      2.095843      2.599702
  H      -2.374037      3.061328      1.292075
  H      -3.164841      1.557709      1.856368
  H       0.060288      0.086729     -4.530864
  H       2.194225      0.844078     -3.472653
  C      -2.187055      2.030988      1.650411
30
Coordinates from ORCA-job surface E -2314.474466846089
  N      -0.097839      1.405181     -2.200362
  Co     -0.635468      0.454193     -0.411282
  N      -1.467745      1.290692      0.694488
  C      -2.373283     -1.834975     -1.313685
  N      -1.216210     -1.150620     -1.349264
  N      -0.360563     -1.909732     -2.098712
  C      -0.966020     -3.048866     -2.539230
  C      -2.263065     -3.026668     -2.052310
  N       1.670520     -1.193716     -1.100849
  N       1.137659     -0.319807     -0.193971
  C       2.003238     -0.290693      0.834797
  C       3.098469     -1.135406      0.580429
  C       2.856774     -1.701258     -0.661051
  C       0.961679     -1.370215     -2.354201
  Si      0.817792      0.322139     -3.275024
  H      -3.212383     -1.441293     -0.750999
  H      -0.436721     -3.768918     -3.153851
  H       1.785566      0.322766      1.701947
  H       3.951346     -1.317894      1.223352
  H       1.517045     -2.090024     -2.968134
  H      -0.987965      1.725909     -2.588533
  H       0.422862      2.231018     -1.895869
  H       3.424384     -2.408455     -1.256111
  H      -3.027391     -3.779681     -2.203405
  H      -1.625029      2.100249      2.598710
  H      -2.372436      3.062961      1.287488
  H      -3.166000      1.562147      1.855339
  H       0.059478      0.087972     -4.530166
  H       2.193556      0.845149     -3.472142
  C      -2.187302      2.033484      1.648968
30
Coordinates from ORCA-job surface E -2314.474476761663
  N      -0.099640      1.404095     -2.194621
  Co     -0.636496      0.451351     -0.407332
  N      -1.468905      1.286391      0.699548
  C      -2.371111     -1.839890     -1.311930
  N      -1.215598     -1.153128     -1.348009
  N      -0.359816     -1.909863     -2.099489
  C      -0.963999     -3.049081     -2.541240
  C      -2.260267     -3.030232     -2.052464
  N       1.670724     -1.194006     -1.101846
  N       1.137531     -0.322755     -0.192809
  C       2.003348     -0.296430      0.835698
  C       3.099142     -1.139613      0.579149
  C       2.857498     -1.701680     -0.663918
  C       0.961595     -1.368669     -2.355190
  Si      0.815663      0.325151     -3.273094
  H      -3.210006     -1.448829     -0.746995
  H      -0.434425     -3.767026     -3.158135
  H       1.785205      0.314041      1.704915
  H       3.952224     -1.323233      1.221437
  H       1.517193     -2.087278     -2.970386
  H      -0.990842      1.725578     -2.579866
  H       0.419695      2.229937     -1.887596
  H       3.425629     -2.406517     -1.261329
  H      -3.023609     -3.784171     -2.203744
  H      -1.628830      2.114678      2.595825
  H      -2.366749      3.067593      1.272038
  H      -3.169841      1.576631      1.852523
  H       0.056603      0.092332     -4.528234
  H       2.191106      0.849119     -3.471202
  C      -2.188068      2.041143      1.644666
30
Coordinates from ORCA-job surface E -2314.474480517120
  N      -0.100895      1.403596     -2.190953
  Co     -0.637080      0.449528     -0.404918
  N      -1.469564      1.283444      0.702782
  C      -2.370608     -1.841521     -1.312289
  N      -1.215154     -1.154609     -1.347802
  N      -0.359301     -1.910479     -2.099937
  C      -0.962905     -3.049930     -2.541779
  C      -2.259339     -3.031619     -2.053204
  N       1.671100     -1.194645     -1.102338
  N       1.137808     -0.324408     -0.192506
  C       2.004074     -0.298108      0.835636
  C       3.100017     -1.140910      0.578297
  C       2.857870     -1.702665     -0.664902
  C       0.961843     -1.368603     -2.355753
  Si      0.814739      0.326402     -3.272314
  H      -3.209695     -1.450835     -0.747378
  H      -0.433082     -3.767386     -3.159033
  H       1.786136      0.312002      1.705159
  H       3.953451     -1.324433      1.220132
  H       1.517496     -2.086838     -2.971293
  H      -0.992672      1.725708     -2.574406
  H       0.417513      2.229498     -1.882438
  H       3.425961     -2.407018     -1.262924
  H      -3.022526     -3.785615     -2.204932
  H      -1.631006      2.121648      2.594903
  H      -2.363653      3.069273      1.264258
  H      -3.171923      1.583714      1.851691
  H       0.055137      0.094756     -4.527361
  H       2.189755      0.851285     -3.471100
  C      -2.188547      2.044408      1.643070
30
Coordinates from ORCA-job surface E -2314.474482197763
  N      -0.101547      1.403208     -2.189008
  Co     -0.637374      0.448617     -0.403681
  N      -1.469886      1.282008      0.704372
  C      -2.370522     -1.842010     -1.312614
  N      -1.214922     -1.155268     -1.348113
  N      -0.359062     -1.911009     -2.100304
  C      -0.962685     -3.050380     -2.542407
  C      -2.259101     -3.032126     -2.053581
  N       1.671572     -1.195029     -1.102636
  N       1.138226     -0.325035     -0.192658
  C       2.004570     -0.298355      0.835460
  C       3.100300     -1.141534      0.578158
  C       2.858613     -1.702724     -0.665467
  C       0.962102     -1.368975     -2.355997
  Si      0.814359      0.326611     -3.271954
  H      -3.209606     -1.451269     -0.747787
  H      -0.432866     -3.767771     -3.159723
  H       1.786656      0.311823      1.704908
  H       3.953544     -1.325377      1.220172
  H       1.517774     -2.087040     -2.971665
  H      -0.993479      1.725571     -2.571899
  H       0.416673      2.229055     -1.880018
  H       3.426822     -2.406861     -1.263615
  H      -3.022251     -3.786193     -2.205220
  H      -1.632071      2.124705      2.594616
  H      -2.362361      3.070036      1.260983
  H      -3.172882      1.586857      1.851455
  H       0.054278      0.095926     -4.526788
  H       2.188904      0.852350     -3.471134
  C      -2.188828      2.045830      1.642514
30
Coordinates from ORCA-job surface E -2314.474270454337
  N      -0.109978      1.413265     -2.179123
  Co     -0.635952      0.440731     -0.401096
  N      -1.468229      1.289119      0.695898
  C      -2.367774     -1.850290     -1.310052
  N      -1.212797     -1.162529     -1.345419
  N      -0.357420     -1.914950     -2.099393
  C      -0.959572     -3.054459     -2.543200
  C      -2.255524     -3.039087     -2.052995
  N       1.672124     -1.199320     -1.102211
  N       1.138929     -0.332756     -0.190619
  C       2.005563     -0.307168      0.837259
  C       3.101679     -1.149171      0.577800
  C       2.859773     -1.707427     -0.667121
  C       0.961878     -1.368776     -2.355695
  Si      0.809914      0.333681     -3.267914
  H      -3.206817     -1.461256     -0.743982
  H      -0.429299     -3.769696     -3.162630
  H       1.787567      0.301277      1.707902
  H       3.955404     -1.333802      1.218950
  H       1.517967     -2.084238     -2.974024
  H      -1.002877      1.736197     -2.559284
  H       0.406429      2.239356     -1.867744
  H       3.428218     -2.409491     -1.267484
  H      -3.017840     -3.793851     -2.205369
  H      -1.630581      2.137486      2.583879
  H      -2.358617      3.079207      1.247096
  H      -3.172271      1.599461      1.840419
  H       0.048614      0.105912     -4.522546
  H       2.183391      0.862356     -3.466712
  C      -2.186952      2.055859      1.631779
30
Coordinates from ORCA-job surface E -2314.474298989258
  N      -0.109876      1.410908     -2.177582
  Co     -0.636312      0.439418     -0.399384
  N      -1.468616      1.288515      0.697093
  C      -2.367540     -1.852558     -1.308129
  N      -1.213165     -1.163668     -1.344064
  N      -0.357551     -1.914683     -2.100190
  C      -0.959646     -3.053764     -2.545379
  C      -2.255188     -3.039720     -2.053822
  N       1.672653     -1.198813     -1.102700
  N       1.138730     -0.333847     -0.189159
  C       2.005240     -0.309670      0.838957
  C       3.102448     -1.149678      0.577212
  C       2.861043     -1.706260     -0.668648
  C       0.961661     -1.367900     -2.355868
  Si      0.808719      0.333792     -3.265656
  H      -3.206192     -1.465263     -0.740327
  H      -0.429556     -3.767889     -3.166211
  H       1.786700      0.296681      1.710900
  H       3.956439     -1.334685      1.217899
  H       1.517968     -2.081843     -2.975742
  H      -1.002626      1.733112     -2.558449
  H       0.407424      2.236444     -1.866533
  H       3.430022     -2.406947     -1.270076
  H      -3.017109     -3.794798     -2.206606
  H      -1.631585      2.142277      2.581946
  H      -2.357782      3.082579      1.242935
  H      -3.172910      1.604391      1.838644
  H       0.046960      0.106737     -4.520020
  H       2.181820      0.863211     -3.464314
  C      -2.187226      2.059562      1.629642
30
Coordinates from ORCA-job surface E -2314.474325789394
  N      -0.110372      1.405909     -2.172824
  Co     -0.637348      0.435996     -0.394735
  N      -1.469732      1.286055      0.701063
  C      -2.366944     -1.857181     -1.306158
  N      -1.213473     -1.166724     -1.340847
  N      -0.357547     -1.914264     -2.101512
  C      -0.958912     -3.052862     -2.549155
  C      -2.253554     -3.042053     -2.055369
  N       1.673471     -1.198073     -1.103661
  N       1.138166     -0.337016     -0.186013
  C       2.005921     -0.314346      0.841079
  C       3.104003     -1.152107      0.575712
  C       2.863015     -1.704917     -0.671821
  C       0.961082     -1.365700     -2.356208
  Si      0.805626      0.334832     -3.260355
  H      -3.205498     -1.472837     -0.736254
  H      -0.428788     -3.764613     -3.172652
  H       1.787312      0.288940      1.715098
  H       3.958694     -1.338069      1.215237
  H       1.517877     -2.076377     -2.979420
  H      -1.003119      1.726889     -2.554623
  H       0.408434      2.230507     -1.861928
  H       3.432704     -2.402959     -1.275616
  H      -3.014495     -3.797947     -2.209206
  H      -1.634259      2.154556      2.577992
  H      -2.354772      3.089318      1.231872
  H      -3.175221      1.616856      1.834837
  H       0.042704      0.109552     -4.514214
  H       2.177915      0.866156     -3.458819
  C      -2.187940      2.068120      1.624873
30
Coordinates from ORCA-job surface E -2314.474330377573
  N      -0.110962      1.405171     -2.171014
  Co     -0.637704      0.435094     -0.393352
  N      -1.470115      1.284925      0.702631
  C      -2.366110     -1.858982     -1.305198
  N      -1.213283     -1.167550     -1.340310
  N      -0.357324     -1.914365     -2.101620
  C      -0.958355     -3.052903     -2.549783
  C      -2.252976     -3.042743     -2.056124
  N       1.673522     -1.198211     -1.103864
  N       1.138117     -0.337928     -0.185576
  C       2.005751     -0.316525      0.841594
  C       3.104625     -1.152789      0.575015
  C       2.863242     -1.705061     -0.672601
  C       0.961024     -1.365252     -2.356382
  Si      0.804842      0.335540     -3.259356
  H      -3.204448     -1.475677     -0.734236
  H      -0.428149     -3.763971     -3.174005
  H       1.786794      0.285505      1.716419
  H       3.959723     -1.338606      1.214029
  H       1.517909     -2.075425     -2.980120
  H      -1.003866      1.726253     -2.552426
  H       0.407675      2.229757     -1.859719
  H       3.433075     -2.402386     -1.277106
  H      -3.013817     -3.798593     -2.210632
  H      -1.635316      2.159118      2.576878
  H      -2.353073      3.090922      1.227241
  H      -3.176298      1.621455      1.833714
  H       0.041609      0.110738     -4.513181
  H       2.176975      0.867392     -3.457925
  C      -2.188137      2.070738      1.623380
30
Coordinates from ORCA-job surface E -2314.474342404997
  N      -0.113590      1.403034     -2.163788
  Co     -0.639039      0.431625     -0.388114
  N      -1.471548      1.280034      0.708974
  C      -2.363785     -1.864268     -1.303761
  N      -1.212359     -1.170698     -1.338757
  N      -0.356322     -1.915004     -2.102202
  C      -0.956343     -3.053133     -2.552396
  C      -2.250253     -3.046317     -2.057129
  N       1.673895     -1.198969     -1.104792
  N       1.138184     -0.341367     -0.184377
  C       2.006275     -0.322503      0.842323
  C       3.105875     -1.156905      0.573450
  C       2.864352     -1.705538     -0.675619
  C       0.961076     -1.363942     -2.357312
  Si      0.802120      0.338427     -3.256245
  H      -3.201826     -1.483653     -0.730434
  H      -0.425893     -3.761841     -3.179149
  H       1.786782      0.276478      1.719193
  H       3.961409     -1.343598      1.211574
  H       1.518232     -2.072525     -2.982682
  H      -1.007193      1.724842     -2.543176
  H       0.403899      2.227743     -1.850629
  H       3.434731     -2.400346     -1.282563
  H      -3.010219     -3.802854     -2.212373
  H      -1.639349      2.175570      2.573217
  H      -2.346365      3.095816      1.209981
  H      -3.180327      1.638073      1.830079
  H       0.037742      0.115560     -4.509967
  H       2.173602      0.872350     -3.455338
  C      -2.188812      2.079549      1.618383
30
Coordinates from ORCA-job surface E -2314.474347394582
  N      -0.115487      1.402118     -2.158982
  Co     -0.639842      0.429375     -0.384867
  N      -1.472393      1.276477      0.713194
  C      -2.363082     -1.866437     -1.304083
  N      -1.211745     -1.172668     -1.338318
  N      -0.355658     -1.915888     -2.102573
  C      -0.955092     -3.054043     -2.553308
  C      -2.249229     -3.047901     -2.058364
  N       1.674354     -1.199854     -1.105282
  N       1.138580     -0.343396     -0.184002
  C       2.007229     -0.324592      0.842239
  C       3.107058     -1.158421      0.572403
  C       2.864915     -1.706637     -0.676835
  C       0.961380     -1.363916     -2.357893
  Si      0.800822      0.339913     -3.254908
  H      -3.201274     -1.486452     -0.730549
  H      -0.424374     -3.762026     -3.180661
  H       1.787928      0.273849      1.719531
  H       3.963046     -1.344981      1.209941
  H       1.518610     -2.071953     -2.983765
  H      -1.009555      1.724618     -2.536814
  H       0.401007      2.227007     -1.844497
  H       3.435263     -2.400796     -1.284558
  H      -3.009055     -3.804405     -2.214387
  H      -1.641833      2.184483      2.571687
  H      -2.342250      3.097640      1.200189
  H      -3.182684      1.647108      1.828641
  H       0.035769      0.118478     -4.508527
  H       2.171743      0.875240     -3.454450
  C      -2.189202      2.083700      1.616168
30
Coordinates from ORCA-job surface E -2314.474349094940
  N      -0.116267      1.401789     -2.156951
  Co     -0.640155      0.428513     -0.383627
  N      -1.472701      1.275030      0.714830
  C      -2.363098     -1.866883     -1.304497
  N      -1.211557     -1.173363     -1.338585
  N      -0.355476     -1.916397     -2.102940
  C      -0.954970     -3.054372     -2.554136
  C      -2.248963     -3.048502     -2.058601
  N       1.674809     -1.200231     -1.105523
  N       1.139026     -0.343983     -0.184121
  C       2.007725     -0.324846      0.842127
  C       3.107386     -1.158982      0.572247
  C       2.865631     -1.706723     -0.677359
  C       0.961609     -1.364297     -2.358077
  Si      0.800490      0.340186     -3.254552
  H      -3.201321     -1.486866     -0.731084
  H      -0.424290     -3.762239     -3.181633
  H       1.788486      0.273651      1.719361
  H       3.963209     -1.345838      1.209941
  H       1.518841     -2.072213     -2.984025
  H      -1.010436      1.724533     -2.534360
  H       0.400005      2.226688     -1.842101
  H       3.436060     -2.400709     -1.285182
  H      -3.008669     -3.805203     -2.214350
  H      -1.642791      2.187578      2.571268
  H      -2.340810      3.098141      1.196779
  H      -3.183530      1.650233      1.828303
  H       0.035101      0.119645     -4.508012
  H       2.170973      0.876296     -3.454319
  C      -2.189368      2.085003      1.615545
30
Coordinates from ORCA-job surface E -2314.474349769164
  N      -0.116496      1.401574     -2.156163
  Co     -0.640279      0.428258     -0.383209
  N      -1.472799      1.274625      0.715304
  C      -2.363397     -1.866622     -1.305059
  N      -1.211543     -1.173554     -1.338927
  N      -0.355469     -1.916694     -2.103121
  C      -0.955045     -3.054721     -2.554260
  C      -2.249160     -3.048392     -2.058987
  N       1.675090     -1.200413     -1.105576
  N       1.139350     -0.344055     -0.184300
  C       2.008111     -0.324332      0.841921
  C       3.107685     -1.158678      0.572117
  C       2.865938     -1.706913     -0.677297
  C       0.961726     -1.364712     -2.358030
  Si      0.800473      0.339939     -3.254404
  H      -3.201754     -1.486207     -0.732150
  H      -0.424354     -3.762863     -3.181416
  H       1.789082      0.274678      1.718828
  H       3.963527     -1.345399      1.209849
  H       1.518952     -2.072619     -2.983962
  H      -1.010550      1.724315     -2.533819
  H       0.400016      2.226385     -1.841508
  H       3.436271     -2.401205     -1.284841
  H      -3.008965     -3.805005     -2.214765
  H      -1.643015      2.187917      2.571403
  H      -2.340741      3.098120      1.196524
  H      -3.183693      1.650539      1.828489
  H       0.034845      0.120040     -4.507694
  H       2.170613      0.876577     -3.454256
  C      -2.189469      2.085057      1.615679
30
Coordinates from ORCA-job surface E -2314.474132323248
  N      -0.124938      1.411755     -2.146324
  Co     -0.638769      0.420555     -0.380926
  N      -1.470982      1.281757      0.706483
  C      -2.360702     -1.874749     -1.302501
  N      -1.209476     -1.180683     -1.336287
  N      -0.353891     -1.920533     -2.102156
  C      -0.952005     -3.058711     -2.554913
  C      -2.245641     -3.055240     -2.058296
  N       1.675583     -1.204599     -1.105099
  N       1.140059     -0.351624     -0.182289
  C       2.009066     -0.332993      0.843713
  C       3.108968     -1.166219      0.571832
  C       2.866991     -1.711541     -0.678838
  C       0.961446     -1.364426     -2.357675
  Si      0.796037      0.347038     -3.250405
  H      -3.199005     -1.496003     -0.728405
  H      -0.420879     -3.764727     -3.184102
  H       1.789972      0.264323      1.721761
  H       3.965258     -1.353749      1.208725
  H       1.519051     -2.069758     -2.986181
  H      -1.019947      1.735052     -2.521245
  H       0.389761      2.236794     -1.829290
  H       3.437522     -2.403794     -1.288526
  H      -3.004608     -3.812553     -2.214761
  H      -1.641157      2.200006      2.560428
  H      -2.336949      3.106720      1.182924
  H      -3.182746      1.662436      1.817179
  H       0.029193      0.129997     -4.503454
  H       2.165107      0.886560     -3.449846
  C      -2.187369      2.094549      1.604845
30
Coordinates from ORCA-job surface E -2314.474161353096
  N      -0.124813      1.409545     -2.144921
  Co     -0.639137      0.419402     -0.379332
  N      -1.471362      1.281326      0.707538
  C      -2.360254     -1.877257     -1.300270
  N      -1.209878     -1.181710     -1.334867
  N      -0.354062     -1.920073     -2.102876
  C      -0.952041     -3.057827     -2.557049
  C      -2.245144     -3.055986     -2.058919
  N       1.675953     -1.203954     -1.105554
  N       1.139760     -0.352628     -0.180801
  C       2.008547     -0.335868      0.845496
  C       3.109574     -1.166946      0.571272
  C       2.868096     -1.710263     -0.680414
  C       0.961114     -1.363338     -2.357783
  Si      0.794816      0.347289     -3.248136
  H      -3.198081     -1.500520     -0.724176
  H      -0.421103     -3.762580     -3.187784
  H       1.788828      0.259038      1.725012
  H       3.966097     -1.354973      1.207697
  H       1.518929     -2.067151     -2.987813
  H      -1.019694      1.732139     -2.520513
  H       0.390717      2.234080     -1.828218
  H       3.439175     -2.400985     -1.291296
  H      -3.003629     -3.813703     -2.215731
  H      -1.641971      2.204820      2.558165
  H      -2.335995      3.109982      1.178502
  H      -3.183220      1.667334      1.815114
  H       0.027609      0.130807     -4.500980
  H       2.163617      0.887376     -3.447411
  C      -2.187505      2.098263      1.602418
30
Coordinates from ORCA-job surface E -2314.474188063187
  N      -0.125263      1.404722     -2.140361
  Co     -0.640178      0.416143     -0.374835
  N      -1.472452      1.279035      0.711335
  C      -2.359624     -1.882023     -1.298149
  N      -1.210323     -1.184675     -1.331368
  N      -0.354175     -1.919290     -2.104090
  C      -0.951182     -3.056702     -2.560544
  C      -2.243294     -3.058510     -2.060097
  N       1.676503     -1.202938     -1.106448
  N       1.138988     -0.355739     -0.177420
  C       2.009188     -0.340692      0.847677
  C       3.110869     -1.169721      0.569855
  C       2.869659     -1.708895     -0.683574
  C       0.960313     -1.360701     -2.358030
  Si      0.791651      0.348619     -3.242730
  H      -3.197413     -1.508474     -0.719942
  H      -0.420153     -3.758892     -3.194041
  H       1.789564      0.251013      1.729363
  H       3.968076     -1.358867      1.205059
  H       1.518595     -2.061169     -2.991417
  H      -1.020206      1.726100     -2.516754
  H       0.391616      2.228415     -1.823775
  H       3.441365     -2.396842     -1.296978
  H      -3.000655     -3.817168     -2.217927
  H      -1.644187      2.216886      2.553529
  H      -2.332762      3.116171      1.167082
  H      -3.185061      1.679440      1.810771
  H       0.023524      0.133602     -4.495221
  H       2.159852      0.890222     -3.441739
  C      -2.187886      2.106569      1.597140
30
Coordinates from ORCA-job surface E -2314.474192516062
  N      -0.125799      1.404197     -2.138823
  Co     -0.640473      0.415405     -0.373697
  N      -1.472771      1.278046      0.712676
  C      -2.358802     -1.883732     -1.297072
  N      -1.210194     -1.185347     -1.330898
  N      -0.354019     -1.919320     -2.104155
  C      -0.950694     -3.056700     -2.561026
  C      -2.242808     -3.059074     -2.060759
  N       1.676501     -1.203020     -1.106592
  N       1.138935     -0.356486     -0.177026
  C       2.008904     -0.342815      0.848234
  C       3.111412     -1.170273      0.569227
  C       2.869780     -1.709024     -0.684233
  C       0.960225     -1.360243     -2.358167
  Si      0.790990      0.349337     -3.241921
  H      -3.196330     -1.511228     -0.717780
  H      -0.419601     -3.758247     -3.195197
  H       1.788909      0.247611      1.730708
  H       3.969009     -1.359237      1.203955
  H       1.518572     -2.060307     -2.991971
  H      -1.020932      1.725680     -2.514754
  H       0.390823      2.227924     -1.821808
  H       3.441611     -2.396303     -1.298286
  H      -3.000101     -3.817664     -2.219220
  H      -1.645001      2.220943      2.552326
  H      -2.331133      3.117307      1.162797
  H      -3.185899      1.683464      1.809603
  H       0.022692      0.134667     -4.494436
  H       2.159104      0.891297     -3.441010
  C      -2.187960      2.108784      1.595674
30
Coordinates from ORCA-job surface E -2314.474202064078
  N      -0.128042      1.402781     -2.132976
  Co     -0.641509      0.412655     -0.369588
  N      -1.473897      1.273942      0.717855
  C      -2.356755     -1.888319     -1.295387
  N      -1.209568     -1.187795     -1.329612
  N      -0.353333     -1.919641     -2.104605
  C      -0.949082     -3.056715     -2.563091
  C      -2.240519     -3.062062     -2.061330
  N       1.676700     -1.203490     -1.107289
  N       1.138977     -0.359169     -0.175986
  C       2.009084     -0.348125      0.849072
  C       3.112294     -1.173798      0.568010
  C       2.870544     -1.709328     -0.686715
  C       0.960144     -1.358923     -2.358903
  Si      0.788802      0.352057     -3.239505
  H      -3.193899     -1.518324     -0.713831
  H      -0.417827     -3.756181     -3.199472
  H       1.788547      0.239425      1.733397
  H       3.970192     -1.363597      1.202042
  H       1.518677     -2.057744     -2.993963
  H      -1.023925      1.724843     -2.506847
  H       0.387304      2.226717     -1.814164
  H       3.442826     -2.394398     -1.302862
  H      -2.997029     -3.821301     -2.220265
  H      -1.647950      2.234663      2.548541
  H      -2.325171      3.120412      1.147856
  H      -3.188839      1.697088      1.806003
  H       0.019898      0.138798     -4.492108
  H       2.156503      0.895423     -3.438966
  C      -2.188196      2.115746      1.591059
30
Coordinates from ORCA-job surface E -2314.474206693116
  N      -0.129880      1.401887     -2.128374
  Co     -0.642250      0.410448     -0.366471
  N      -1.474695      1.270458      0.721952
  C      -2.356201     -1.890366     -1.295711
  N      -1.209077     -1.189682     -1.329033
  N      -0.352790     -1.920329     -2.104961
  C      -0.947893     -3.057482     -2.563932
  C      -2.239473     -3.063663     -2.062304
  N       1.677082     -1.204216     -1.107732
  N       1.139306     -0.361128     -0.175460
  C       2.010099     -0.350051      0.849025
  C       3.113328     -1.175430      0.567066
  C       2.871010     -1.710341     -0.687912
  C       0.960320     -1.358686     -2.359406
  Si      0.787501      0.353641     -3.238076
  H      -3.193566     -1.520983     -0.714072
  H      -0.416371     -3.756183     -3.200936
  H       1.789898      0.237057      1.733738
  H       3.971619     -1.365242      1.200544
  H       1.518920     -2.056901     -2.995031
  H      -1.026300      1.724449     -2.500619
  H       0.384426      2.225987     -1.808191
  H       3.443232     -2.394742     -1.304865
  H      -2.995768     -3.822966     -2.221892
  H      -1.650082      2.243268      2.546565
  H      -2.321059      3.121632      1.138138
  H      -3.190828      1.705641      1.804230
  H       0.018141      0.141727     -4.490669
  H       2.154692      0.898268     -3.437867
  C      -2.188390      2.119569      1.588627
30
Coordinates from ORCA-job surface E -2314.474208326546
  N      -0.130676      1.401454     -2.126304
  Co     -0.642566      0.409524     -0.365146
  N      -1.475022      1.268983      0.723670
  C      -2.356230     -1.890841     -1.296128
  N      -1.208905     -1.190398     -1.329172
  N      -0.352620     -1.920763     -2.105303
  C      -0.947738     -3.057769     -2.564724
  C      -2.239166     -3.064286     -2.062541
  N       1.677486     -1.204558     -1.107967
  N       1.139700     -0.361771     -0.175481
  C       2.010654     -0.350331      0.848914
  C       3.113672     -1.176053      0.566865
  C       2.871666     -1.710449     -0.688461
  C       0.960490     -1.358952     -2.359555
  Si      0.787092      0.353967     -3.237531
  H      -3.193667     -1.521446     -0.714643
  H      -0.416232     -3.756314     -3.201894
  H       1.790584      0.236851      1.733580
  H       3.971843     -1.366171      1.200433
  H       1.519100     -2.056959     -2.995353
  H      -1.027234      1.724134     -2.498128
  H       0.383421      2.225543     -1.805745
  H       3.443941     -2.394660     -1.305555
  H      -2.995315     -3.823793     -2.221918
  H      -1.650964      2.246499      2.545898
  H      -2.319549      3.122034      1.134518
  H      -3.191594      1.708837      1.803673
  H       0.017444      0.142980     -4.489998
  H       2.153836      0.899421     -3.437458
  C      -2.188503      2.120928      1.587826
30
Coordinates from ORCA-job surface E -2314.474004698680
  N      -0.140700      1.410230     -2.112201
  Co     -0.641596      0.398749     -0.359509
  N      -1.473654      1.271560      0.719072
  C      -2.353486     -1.901175     -1.293518
  N      -1.207043     -1.199300     -1.325610
  N      -0.351065     -1.925008     -2.104567
  C      -0.944397     -3.061733     -2.567049
  C      -2.235278     -3.072226     -2.063422
  N       1.678379     -1.209017     -1.107518
  N       1.140785     -0.370926     -0.172270
  C       2.012722     -0.360861      0.851267
  C       3.116502     -1.184317      0.565568
  C       2.873779     -1.714812     -0.691314
  C       0.959942     -1.358294     -2.358913
  Si      0.781020      0.362037     -3.230888
  H      -3.190904     -1.534586     -0.710224
  H      -0.412328     -3.757080     -3.207255
  H       1.792753      0.223554      1.737795
  H       3.975715     -1.375171      1.197502
  H       1.519043     -2.052633     -2.998307
  H      -1.038556      1.733316     -2.480540
  H       0.371285      2.234413     -1.788498
  H       3.446352     -2.395922     -1.311572
  H      -2.990339     -3.832470     -2.224446
  H      -1.650951      2.266085      2.532045
  H      -2.311329      3.131975      1.110794
  H      -3.191641      1.728563      1.789842
  H       0.009742      0.154947     -4.483009
  H       2.146274      0.911410     -3.430313
  C      -2.186075      2.134333      1.573427
30
Coordinates from ORCA-job surface E -2314.474026938793
  N      -0.140609      1.408159     -2.110895
  Co     -0.642013      0.397853     -0.358077
  N      -1.474097      1.271432      0.719923
  C      -2.353113     -1.903263     -1.291677
  N      -1.207318     -1.200211     -1.324394
  N      -0.351152     -1.924646     -2.105243
  C      -0.944382     -3.061033     -2.568910
  C      -2.234793     -3.072819     -2.063984
  N       1.678703     -1.208498     -1.107969
  N       1.140468     -0.371835     -0.171038
  C       2.012237     -0.363223      0.852756
  C       3.116935     -1.184895      0.565057
  C       2.874730     -1.713759     -0.692666
  C       0.959675     -1.357380     -2.359033
  Si      0.779919      0.362150     -3.228770
  H      -3.190159     -1.538318     -0.706856
  H      -0.412498     -3.755365     -3.210331
  H       1.791822      0.219260      1.740420
  H       3.976321     -1.376177      1.196628
  H       1.518953     -2.050281     -2.999805
  H      -1.038305      1.730541     -2.479983
  H       0.372229      2.231850     -1.787588
  H       3.447755     -2.393627     -1.313823
  H      -2.989444     -3.833414     -2.225279
  H      -1.651335      2.270367      2.529979
  H      -2.310454      3.134487      1.107178
  H      -3.192065      1.732850      1.787965
  H       0.008277      0.155806     -4.480656
  H       2.144783      0.912257     -3.428006
  C      -2.186120      2.137373      1.571449
30
Coordinates from ORCA-job surface E -2314.474046100169
  N      -0.141002      1.403874     -2.107033
  Co     -0.643085      0.395477     -0.354391
  N      -1.475239      1.270197      0.722772
  C      -2.352471     -1.907126     -1.289953
  N      -1.207513     -1.202648     -1.321694
  N      -0.351161     -1.924066     -2.106361
  C      -0.943686     -3.060179     -2.571848
  C      -2.233213     -3.074789     -2.064999
  N       1.679154     -1.207701     -1.108786
  N       1.139733     -0.374406     -0.168497
  C       2.012489     -0.367137      0.854480
  C       3.117784     -1.187014      0.563904
  C       2.876011     -1.712605     -0.695169
  C       0.959060     -1.355279     -2.359293
  Si      0.777273      0.363012     -3.224097
  H      -3.189456     -1.544703     -0.703512
  H      -0.411801     -3.752535     -3.215370
  H       1.792109      0.212818      1.743783
  H       3.977648     -1.379187      1.194602
  H       1.518740     -2.045243     -3.002912
  H      -1.038641      1.725096     -2.477175
  H       0.373220      2.226799     -1.784083
  H       3.449585     -2.390296     -1.318164
  H      -2.986970     -3.836153     -2.227026
  H      -1.652315      2.280369      2.525841
  H      -2.307779      3.139118      1.098353
  H      -3.193429      1.742792      1.784265
  H       0.004765      0.158399     -4.475599
  H       2.141351      0.914884     -3.422990
  C      -2.186210      2.143870      1.567323
30
Coordinates from ORCA-job surface E -2314.474048688078
  N      -0.141463      1.403311     -2.105726
  Co     -0.643407      0.394936     -0.353454
  N      -1.475578      1.269561      0.723805
  C      -2.351779     -1.908547     -1.289128
  N      -1.207390     -1.203234     -1.321350
  N      -0.351037     -1.924094     -2.106470
  C      -0.943308     -3.060172     -2.572287
  C      -2.232804     -3.075296     -2.065519
  N       1.679155     -1.207738     -1.108917
  N       1.139653     -0.375036     -0.168198
  C       2.012200     -0.368861      0.854916
  C       3.118149     -1.187476      0.563466
  C       2.876109     -1.712643     -0.695674
  C       0.958997     -1.354892     -2.359434
  Si      0.776708      0.363571     -3.223379
  H      -3.188533     -1.546978     -0.701798
  H      -0.411380     -3.751990     -3.216371
  H       1.791476      0.210036      1.744844
  H       3.978287     -1.379524      1.193818
  H       1.518751     -2.044480     -3.003420
  H      -1.039216      1.724601     -2.475603
  H       0.372593      2.226268     -1.782511
  H       3.449819     -2.389755     -1.319191
  H      -2.986489     -3.836624     -2.228019
  H      -1.652696      2.283666      2.524693
  H      -2.306470      3.140057      1.095012
  H      -3.193937      1.746080      1.783342
  H       0.004027      0.159329     -4.474901
  H       2.140679      0.915853     -3.422286
  C      -2.186168      2.145711      1.566110
30
Coordinates from ORCA-job surface E -2314.474055882362
  N      -0.143526      1.401601     -2.100457
  Co     -0.644631      0.392771     -0.349847
  N      -1.476849      1.266624      0.728095
  C      -2.349949     -1.912667     -1.287852
  N      -1.206821     -1.205514     -1.320350
  N      -0.350459     -1.924380     -2.107032
  C      -0.941900     -3.060217     -2.574165
  C      -2.230769     -3.078053     -2.066093
  N       1.679295     -1.208033     -1.109534
  N       1.139520     -0.377446     -0.167319
  C       2.012117     -0.373472      0.855634
  C       3.118701     -1.190499      0.562595
  C       2.876676     -1.712755     -0.697674
  C       0.958940     -1.353685     -2.360153
  Si      0.774715      0.365858     -3.221096
  H      -3.186340     -1.553303     -0.698547
  H      -0.409821     -3.750157     -3.220190
  H       1.790786      0.202877      1.747136
  H       3.979056     -1.383247      1.192391
  H       1.518935     -2.042065     -3.005274
  H      -1.041781      1.723355     -2.468936
  H       0.369536      2.224784     -1.775983
  H       3.450871     -2.387840     -1.322998
  H      -2.983731     -3.839967     -2.229018
  H      -1.654180      2.295531      2.520804
  H      -2.301345      3.142805      1.082627
  H      -3.195785      1.757960      1.780418
  H       0.001420      0.163081     -4.472710
  H       2.138237      0.919732     -3.420123
  C      -2.185967      2.151965      1.562021
30
Coordinates from ORCA-job surface E -2314.474059152235
  N      -0.145277      1.400618     -2.096340
  Co     -0.645518      0.391026     -0.347149
  N      -1.477726      1.263983      0.731550
  C      -2.349381     -1.914697     -1.288108
  N      -1.206438     -1.207232     -1.319943
  N      -0.349993     -1.924952     -2.107440
  C      -0.940760     -3.060909     -2.574982
  C      -2.229749     -3.079612     -2.067032
  N       1.679546     -1.208562     -1.109913
  N       1.139662     -0.379150     -0.166839
  C       2.012712     -0.375331      0.855718
  C       3.119423     -1.191940      0.561870
  C       2.876966     -1.713553     -0.698668
  C       0.959077     -1.353391     -2.360626
  Si      0.773518      0.367290     -3.219811
  H      -3.185928     -1.556017     -0.698593
  H      -0.408396     -3.750082     -3.221598
  H       1.791524      0.200436      1.747640
  H       3.980105     -1.384713      1.191196
  H       1.519185     -2.041223     -3.006190
  H      -1.043917      1.722828     -2.463608
  H       0.366868      2.224023     -1.770838
  H       3.451166     -2.387942     -1.324744
  H      -2.982456     -3.841635     -2.230561
  H      -1.655253      2.303150      2.518619
  H      -2.297654      3.143918      1.074369
  H      -3.196974      1.765624      1.779054
  H      -0.000171      0.165708     -4.471443
  H       2.136580      0.922395     -3.418982
  C      -2.185792      2.155585      1.559762
30
Coordinates from ORCA-job surface E -2314.474060321282
  N      -0.146060      1.400288     -2.094608
  Co     -0.645883      0.390321     -0.346093
  N      -1.478029      1.262837      0.732967
  C      -2.349431     -1.915201     -1.288479
  N      -1.206376     -1.207838     -1.320116
  N      -0.349860     -1.925287     -2.107753
  C      -0.940542     -3.061168     -2.575685
  C      -2.229399     -3.080240     -2.067262
  N       1.679815     -1.208784     -1.110084
  N       1.139914     -0.379637     -0.166807
  C       2.013052     -0.375605      0.855722
  C       3.119592     -1.192504      0.561751
  C       2.877437     -1.713613     -0.699115
  C       0.959191     -1.353565     -2.360730
  Si      0.773161      0.367629     -3.219414
  H      -3.186071     -1.556578     -0.699107
  H      -0.408136     -3.750172     -3.222426
  H       1.791965      0.200172      1.747632
  H       3.980152     -1.385598      1.191166
  H       1.519332     -2.041265     -3.006361
  H      -1.044795      1.722608     -2.461568
  H       0.365855      2.223735     -1.768828
  H       3.451686     -2.387815     -1.325327
  H      -2.981914     -3.842510     -2.230603
  H      -1.655612      2.305902      2.517909
  H      -2.296235      3.144199      1.071369
  H      -3.197334      1.768386      1.778745
  H      -0.000701      0.166740     -4.470950
  H       2.135855      0.923394     -3.418638
  C      -2.185681      2.156811      1.559064
30
Coordinates from ORCA-job surface E -2314.473849521442
  N      -0.156187      1.409145     -2.080354
  Co     -0.644891      0.379666     -0.340597
  N      -1.476551      1.265333      0.728205
  C      -2.346718     -1.925439     -1.285844
  N      -1.204564     -1.216641     -1.316546
  N      -0.348376     -1.929402     -2.106934
  C      -0.937266     -3.064992     -2.577890
  C      -2.225544     -3.088069     -2.068056
  N       1.680612     -1.213120     -1.109562
  N       1.140960     -0.388689     -0.163579
  C       2.015058     -0.386049      0.858093
  C       3.122311     -1.200680      0.560513
  C       2.879421     -1.717858     -0.701874
  C       0.958543     -1.352766     -2.359985
  Si      0.767002      0.375784     -3.212651
  H      -3.183319     -1.569634     -0.694702
  H      -0.404318     -3.750775     -3.227617
  H       1.794096      0.186949      1.751827
  H       3.983895     -1.394524      1.188298
  H       1.519139     -2.036771     -3.009156
  H      -1.056216      1.731851     -2.443806
  H       0.353608      2.232659     -1.751411
  H       3.453930     -2.388939     -1.331207
  H      -2.976957     -3.851078     -2.233027
  H      -1.655073      2.324935      2.503389
  H      -2.287612      3.153243      1.047480
  H      -3.196866      1.787598      1.764243
  H      -0.008504      0.178774     -4.463793
  H       2.128187      0.935449     -3.411323
  C      -2.182849      2.169682      1.544235
30
Coordinates from ORCA-job surface E -2314.473871488656
  N      -0.156132      1.407133     -2.079091
  Co     -0.645314      0.378745     -0.339174
  N      -1.476958      1.265142      0.729088
  C      -2.346394     -1.927522     -1.284062
  N      -1.204907     -1.217521     -1.315311
  N      -0.348507     -1.928984     -2.107558
  C      -0.937253     -3.064241     -2.579718
  C      -2.225059     -3.088648     -2.068631
  N       1.680874     -1.212545     -1.109948
  N       1.140607     -0.389551     -0.162286
  C       2.014592     -0.388367      0.859594
  C       3.122715     -1.201229      0.560015
  C       2.880309     -1.716755     -0.703193
  C       0.958215     -1.351804     -2.360013
  Si      0.765877      0.375909     -3.210500
  H      -3.182651     -1.573387     -0.691470
  H      -0.404467     -3.748992     -3.230623
  H       1.793249      0.182707      1.754441
  H       3.984475     -1.395516      1.187422
  H       1.518978     -2.034377     -3.010521
  H      -1.056020      1.729128     -2.443257
  H       0.354471      2.230173     -1.750515
  H       3.455240     -2.386594     -1.333418
  H      -2.976035     -3.852027     -2.233886
  H      -1.655295      2.329126      2.501195
  H      -2.286537      3.155505      1.043742
  H      -3.197143      1.791807      1.762258
  H      -0.009930      0.179536     -4.461414
  H       2.126699      0.936210     -3.408972
  C      -2.182750      2.172579      1.542178
30
Coordinates from ORCA-job surface E -2314.473890371562
  N      -0.156598      1.402973     -2.075381
  Co     -0.646372      0.376290     -0.335548
  N      -1.477982      1.263735      0.731992
  C      -2.345912     -1.931345     -1.282442
  N      -1.205278     -1.219884     -1.312583
  N      -0.348638     -1.928300     -2.108542
  C      -0.936608     -3.063287     -2.582556
  C      -2.223568     -3.090521     -2.069749
  N       1.681194     -1.211632     -1.110589
  N       1.139807     -0.392002     -0.159598
  C       2.014859     -0.392140      0.861399
  C       3.123552     -1.203158      0.558901
  C       2.881463     -1.715477     -0.705566
  C       0.957469     -1.349620     -2.360059
  Si      0.763198      0.376769     -3.205775
  H      -3.182176     -1.579763     -0.688374
  H      -0.403772     -3.746044     -3.235481
  H       1.793661      0.176432      1.757849
  H       3.985833     -1.398284      1.185381
  H       1.518618     -2.029277     -3.013321
  H      -1.056486      1.723766     -2.440510
  H       0.355274      2.225292     -1.747079
  H       3.456889     -2.383147     -1.337605
  H      -2.973636     -3.854653     -2.235832
  H      -1.655845      2.338819      2.496749
  H      -2.283399      3.159466      1.034714
  H      -3.198109      1.801470      1.758304
  H      -0.013316      0.181874     -4.456334
  H       2.123299      0.938621     -3.403878
  C      -2.182469      2.178667      1.537885
30
Coordinates from ORCA-job surface E -2314.473893027480
  N      -0.157070      1.402470     -2.074169
  Co     -0.646675      0.375746     -0.334674
  N      -1.478269      1.263072      0.733006
  C      -2.345268     -1.932714     -1.281660
  N      -1.205205     -1.220426     -1.312250
  N      -0.348547     -1.928300     -2.108616
  C      -0.936266     -3.063239     -2.582972
  C      -2.223185     -3.091009     -2.070227
  N       1.681158     -1.211639     -1.110671
  N       1.139706     -0.392577     -0.159277
  C       2.014561     -0.393786      0.861840
  C       3.123865     -1.203586      0.558521
  C       2.881531     -1.715457     -0.706024
  C       0.957376     -1.349210     -2.360156
  Si      0.762641      0.377333     -3.205075
  H      -3.181309     -1.581978     -0.686746
  H      -0.403388     -3.745458     -3.236443
  H       1.793036      0.173746      1.758891
  H       3.986397     -1.398602      1.184680
  H       1.518598     -2.028504     -3.013762
  H      -1.057092      1.723300     -2.439006
  H       0.354600      2.224828     -1.745577
  H       3.457094     -2.382546     -1.338570
  H      -2.973171     -3.855118     -2.236751
  H      -1.656071      2.341926      2.495522
  H      -2.281984      3.160162      1.031429
  H      -3.198468      1.804586      1.757312
  H      -0.013991      0.182743     -4.455675
  H       2.122654      0.939544     -3.403181
  C      -2.182308      2.180336      1.536651
30
Coordinates from ORCA-job surface E -2314.473899081441
  N      -0.159209      1.400935     -2.069178
  Co     -0.647839      0.373528     -0.331247
  N      -1.479357      1.259993      0.737301
  C      -2.343605     -1.936687     -1.280502
  N      -1.204809     -1.222578     -1.311262
  N      -0.348080     -1.928491     -2.109049
  C      -0.934943     -3.063187     -2.584713
  C      -2.221251     -3.093668     -2.070781
  N       1.681162     -1.211840     -1.111120
  N       1.139489     -0.394822     -0.158298
  C       2.014430     -0.398159      0.862606
  C       3.124308     -1.206432      0.557781
  C       2.881954     -1.715438     -0.707837
  C       0.957208     -1.347898     -2.360719
  Si      0.760632      0.379666     -3.202784
  H      -3.179325     -1.588135     -0.683745
  H      -0.401886     -3.743546     -3.240032
  H       1.792353      0.166880      1.761166
  H       3.987044     -1.402123      1.183400
  H       1.518673     -2.025995     -3.015412
  H      -1.059808      1.722084     -2.432522
  H       0.351344      2.223539     -1.739230
  H       3.457973     -2.380531     -1.342126
  H      -2.970501     -3.858367     -2.237733
  H      -1.656990      2.353231      2.491283
  H      -2.276418      3.162029      1.019129
  H      -3.199773      1.815966      1.754076
  H      -0.016420      0.186330     -4.453557
  H       2.120257      0.943323     -3.400956
  C      -2.181662      2.186034      1.532433
30
Coordinates from ORCA-job surface E -2314.473901755026
  N      -0.160714      1.400225     -2.065923
  Co     -0.648534      0.372062     -0.329115
  N      -1.479975      1.257735      0.740174
  C      -2.343290     -1.938184     -1.280849
  N      -1.204569     -1.223929     -1.310952
  N      -0.347739     -1.928959     -2.109314
  C      -0.934033     -3.063780     -2.585262
  C      -2.220527     -3.094825     -2.071620
  N       1.681314     -1.212275     -1.111340
  N       1.139575     -0.396145     -0.157876
  C       2.014933     -0.399432      0.862671
  C       3.124893     -1.207415      0.557228
  C       2.882112     -1.716113     -0.708517
  C       0.957286     -1.347677     -2.361020
  Si      0.759674      0.380822     -3.201752
  H      -3.179202     -1.590086     -0.684091
  H      -0.400714     -3.743579     -3.240951
  H       1.793045      0.165287      1.761481
  H       3.987927     -1.403022      1.182450
  H       1.518839     -2.025363     -3.016023
  H      -1.061674      1.721659     -2.428212
  H       0.348997      2.223033     -1.735079
  H       3.458098     -2.380727     -1.343340
  H      -2.969612     -3.859552     -2.239135
  H      -1.657587      2.359096      2.489378
  H      -2.273173      3.162401      1.012505
  H      -3.200457      1.821907      1.752852
  H      -0.017586      0.188387     -4.452585
  H       2.118932      0.945445     -3.399997
  C      -2.181292      2.188643      1.530585
30
Coordinates from ORCA-job surface E -2314.473902834072
  N      -0.161538      1.399884     -2.064204
  Co     -0.648895      0.371339     -0.328047
  N      -1.480255      1.256574      0.741642
  C      -2.343358     -1.938668     -1.281223
  N      -1.204511     -1.224533     -1.311092
  N      -0.347616     -1.929286     -2.109607
  C      -0.933827     -3.064023     -2.585950
  C      -2.220199     -3.095422     -2.071876
  N       1.681566     -1.212504     -1.111488
  N       1.139800     -0.396641     -0.157825
  C       2.015266     -0.399675      0.862680
  C       3.125067     -1.207936      0.557109
  C       2.882569     -1.716165     -0.708941
  C       0.957386     -1.347845     -2.361099
  Si      0.759307      0.381163     -3.201309
  H      -3.179373     -1.590621     -0.684623
  H      -0.400467     -3.743650     -3.241764
  H       1.793488      0.165073      1.761470
  H       3.987999     -1.403832      1.182403
  H       1.518970     -2.025389     -3.016179
  H      -1.062621      1.721371     -2.426164
  H       0.347895      2.222754     -1.733067
  H       3.458603     -2.380593     -1.343893
  H      -2.969102     -3.860378     -2.239239
  H      -1.657865      2.361804      2.488571
  H      -2.271633      3.162514      1.009473
  H      -3.200727      1.824651      1.752417
  H      -0.018076      0.189410     -4.452074
  H       2.118196      0.946458     -3.399560
  C      -2.181098      2.189807      1.529831
30
Coordinates from ORCA-job surface E -2314.473681235186
  N      -0.171767      1.408806     -2.049795
  Co     -0.647887      0.360804     -0.322694
  N      -1.478671      1.259005      0.736713
  C      -2.340677     -1.948818     -1.278569
  N      -1.202751     -1.233243     -1.307519
  N      -0.346201     -1.933278     -2.108714
  C      -0.930611     -3.067716     -2.588045
  C      -2.216376     -3.103147     -2.072592
  N       1.682270     -1.216720     -1.110898
  N       1.140805     -0.405592     -0.154585
  C       2.017208     -0.410034      0.865067
  C       3.127678     -1.216026      0.555926
  C       2.884426     -1.720293     -0.711610
  C       0.956643     -1.346910     -2.360258
  Si      0.753066      0.389400     -3.194430
  H      -3.176635     -1.603602     -0.680239
  H      -0.396728     -3.744097     -3.246796
  H       1.795574      0.151923      1.765645
  H       3.991614     -1.412684      1.179595
  H       1.518649     -2.020735     -3.018821
  H      -1.074136      1.730657     -2.408226
  H       0.335540      2.231712     -1.715473
  H       3.460688     -2.381581     -1.349641
  H      -2.964160     -3.868845     -2.241570
  H      -1.656811      2.380308      2.473419
  H      -2.262625      3.170711      0.985440
  H      -3.199758      1.843374      1.737284
  H      -0.025970      0.201512     -4.444760
  H       2.110430      0.958575     -3.392078
  C      -2.177876      2.202172      1.514596
30
Coordinates from ORCA-job surface E -2314.473703717193
  N      -0.171704      1.406756     -2.048514
  Co     -0.648319      0.359893     -0.321219
  N      -1.479095      1.258853      0.737612
  C      -2.340314     -1.950917     -1.276751
  N      -1.203086     -1.234104     -1.306257
  N      -0.346359     -1.932827     -2.109308
  C      -0.930645     -3.066902     -2.589862
  C      -2.215923     -3.103665     -2.073196
  N       1.682517     -1.216123     -1.111257
  N       1.140448     -0.406449     -0.153289
  C       2.016743     -0.412397      0.866557
  C       3.128111     -1.216518      0.555404
  C       2.885304     -1.719141     -0.712913
  C       0.956284     -1.345941     -2.360232
  Si      0.751919      0.389484     -3.192190
  H      -3.175891     -1.607415     -0.676937
  H      -0.396941     -3.742229     -3.249800
  H       1.794723      0.147579      1.768251
  H       3.992246     -1.413588      1.178667
  H       1.518440     -2.018315     -3.020128
  H      -1.073929      1.727895     -2.407683
  H       0.336418      2.229201     -1.714587
  H       3.461979     -2.379166     -1.351835
  H      -2.963283     -3.869708     -2.242494
  H      -1.656990      2.384453      2.471076
  H      -2.261498      3.172855      0.981622
  H      -3.199978      1.847536      1.735115
  H      -0.027420      0.202233     -4.442291
  H       2.108925      0.959291     -3.389613
  C      -2.177732      2.205017      1.512420
30
Coordinates from ORCA-job surface E -2314.473723123545
  N      -0.172143      1.402494     -2.044767
  Co     -0.649385      0.357448     -0.317479
  N      -1.480155      1.257528      0.740554
  C      -2.339857     -1.954638     -1.275159
  N      -1.203440     -1.236443     -1.303447
  N      -0.346544     -1.932081     -2.110226
  C      -0.930108     -3.065815     -2.592679
  C      -2.214494     -3.105440     -2.074271
  N       1.682816     -1.215176     -1.111844
  N       1.139650     -0.408906     -0.150579
  C       2.017095     -0.416077      0.868303
  C       3.128967     -1.218397      0.554291
  C       2.886452     -1.717762     -0.715262
  C       0.955487     -1.343747     -2.360181
  Si      0.749208      0.390257     -3.187290
  H      -3.175424     -1.613682     -0.673909
  H      -0.396402     -3.739107     -3.254662
  H       1.795274      0.141424      1.771559
  H       3.993633     -1.416296      1.176603
  H       1.517988     -2.013163     -3.022827
  H      -1.074362      1.722419     -2.404939
  H       0.337251      2.224244     -1.711174
  H       3.463607     -2.375577     -1.355996
  H      -2.960955     -3.872210     -2.244412
  H      -1.657451      2.393928      2.466316
  H      -2.258272      3.176441      0.972518
  H      -3.200801      1.856986      1.730749
  H      -0.030833      0.204483     -4.437039
  H       2.105505      0.961605     -3.384276
  C      -2.177357      2.210896      1.507898
30
Coordinates from ORCA-job surface E -2314.473725554510
  N      -0.172611      1.401991     -2.043554
  Co     -0.649680      0.356921     -0.316589
  N      -1.480450      1.256889      0.741575
  C      -2.339197     -1.956002     -1.274322
  N      -1.203368     -1.236965     -1.303098
  N      -0.346466     -1.932071     -2.110271
  C      -0.929787     -3.065760     -2.593040
  C      -2.214169     -3.105843     -2.074790
  N       1.682773     -1.215187     -1.111909
  N       1.139561     -0.409466     -0.150259
  C       2.016792     -0.417745      0.868751
  C       3.129325     -1.218733      0.553880
  C       2.886497     -1.717763     -0.715688
  C       0.955387     -1.343337     -2.360263
  Si      0.748658      0.390819     -3.186575
  H      -3.174513     -1.615907     -0.672203
  H      -0.396048     -3.738523     -3.255552
  H       1.794642      0.138691      1.772603
  H       3.994280     -1.416452      1.175839
  H       1.517950     -2.012399     -3.023241
  H      -1.074967      1.721946     -2.403431
  H       0.336576      2.223789     -1.709676
  H       3.463770     -2.375016     -1.356912
  H      -2.960585     -3.872538     -2.245428
  H      -1.657662      2.396948      2.464990
  H      -2.256841      3.176985      0.969236
  H      -3.201119      1.860018      1.729612
  H      -0.031491      0.205349     -4.436370
  H       2.104873      0.962515     -3.383541
  C      -2.177178      2.212485      1.506598
30
Coordinates from ORCA-job surface E -2314.473731466717
  N      -0.174458      1.400671     -2.039205
  Co     -0.650662      0.355059     -0.313561
  N      -1.481425      1.254296      0.745336
  C      -2.337737     -1.959384     -1.273186
  N      -1.203023     -1.238767     -1.302185
  N      -0.346102     -1.932190     -2.110569
  C      -0.928745     -3.065611     -2.594492
  C      -2.212570     -3.108026     -2.075202
  N       1.682758     -1.215357     -1.112256
  N       1.139418     -0.411370     -0.149414
  C       2.016704     -0.421542      0.869414
  C       3.129746     -1.221146      0.553221
  C       2.886857     -1.717703     -0.717240
  C       0.955213     -1.342179     -2.360714
  Si      0.746942      0.392867     -3.184563
  H      -3.172707     -1.621211     -0.669416
  H      -0.394910     -3.736734     -3.258637
  H       1.794081      0.132690      1.774565
  H       3.994891     -1.419436      1.174690
  H       1.517949     -2.010240     -3.024598
  H      -1.077334      1.720882     -2.397751
  H       0.333711      2.222709     -1.704155
  H       3.464506     -2.373200     -1.359970
  H      -2.958375     -3.875199     -2.246213
  H      -1.658438      2.406526      2.460972
  H      -2.251940      3.178105      0.958519
  H      -3.202140      1.869666      1.726308
  H      -0.033529      0.208487     -4.434531
  H       2.102840      0.965783     -3.381507
  C      -2.176570      2.217192      1.502709
30
Coordinates from ORCA-job surface E -2314.473734534957
  N      -0.176205      1.399762     -2.035329
  Co     -0.651463      0.353357     -0.310960
  N      -1.482194      1.251712      0.748761
  C      -2.337288     -1.961225     -1.273393
  N      -1.202745     -1.240334     -1.301675
  N      -0.345747     -1.932624     -2.110829
  C      -0.927747     -3.066121     -2.595200
  C      -2.211662     -3.109424     -2.076013
  N       1.682900     -1.215798     -1.112502
  N       1.139517     -0.412936     -0.148846
  C       2.017306     -0.423208      0.869531
  C       3.130406     -1.222470      0.552575
  C       2.887061     -1.718365     -0.718137
  C       0.955234     -1.341761     -2.361040
  Si      0.745749      0.394324     -3.183197
  H      -3.172422     -1.623721     -0.669457
  H      -0.393652     -3.736467     -3.259929
  H       1.794886      0.130489      1.775070
  H       3.995866     -1.420795      1.173577
  H       1.518055     -2.009280     -3.025359
  H      -1.079520      1.720246     -2.392639
  H       0.330981      2.222035     -1.699244
  H       3.464688     -2.373173     -1.361598
  H      -2.957213     -3.876700     -2.247601
  H      -1.659146      2.413503      2.458301
  H      -2.247998      3.178268      0.950436
  H      -3.202901      1.876730      1.724282
  H      -0.034943      0.211006     -4.433259
  H       2.101244      0.968352     -3.380146
  C      -2.176100      2.220256      1.500190
30
Coordinates from ORCA-job surface E -2314.473735496433
  N      -0.176926      1.399450     -2.033799
  Co     -0.651764      0.352730     -0.309991
  N      -1.482446      1.250702      0.750073
  C      -2.337358     -1.961642     -1.273670
  N      -1.202708     -1.240848     -1.301756
  N      -0.345665     -1.932875     -2.111066
  C      -0.927605     -3.066279     -2.595819
  C      -2.211382     -3.109931     -2.076203
  N       1.683119     -1.215978     -1.112621
  N       1.139736     -0.413356     -0.148779
  C       2.017636     -0.423425      0.869551
  C       3.130580     -1.222947      0.552455
  C       2.887479     -1.718379     -0.718534
  C       0.955295     -1.341883     -2.361076
  Si      0.745422      0.394633     -3.182764
  H      -3.172576     -1.624198     -0.669855
  H      -0.393485     -3.736459     -3.260678
  H       1.795332      0.130290      1.775082
  H       3.995949     -1.421560      1.173512
  H       1.518132     -2.009274     -3.025475
  H      -1.080351      1.719946     -2.390836
  H       0.330029      2.221775     -1.697479
  H       3.465135     -2.373017     -1.362121
  H      -2.956762     -3.877423     -2.247644
  H      -1.659420      2.415849      2.457475
  H      -2.246613      3.178232      0.947707
  H      -3.203133      1.879107      1.723700
  H      -0.035359      0.211927     -4.432770
  H       2.100591      0.969244     -3.379681
  C      -2.175931      2.221230      1.499431
30
Coordinates from ORCA-job surface E -2314.473502676066
  N      -0.187251      1.408436     -2.019242
  Co     -0.650735      0.342320     -0.304785
  N      -1.480755      1.253071      0.744972
  C      -2.334707     -1.971700     -1.270996
  N      -1.200999     -1.249463     -1.298181
  N      -0.344317     -1.936743     -2.110100
  C      -0.924450     -3.069839     -2.597804
  C      -2.207590     -3.117551     -2.076841
  N       1.683735     -1.220075     -1.111965
  N       1.140704     -0.422204     -0.145527
  C       2.019519     -0.433698      0.871950
  C       3.133086     -1.230951      0.551324
  C       2.889214     -1.722392     -0.721116
  C       0.954457     -1.340813     -2.360140
  Si      0.739103      0.402950     -3.175776
  H      -3.169851     -1.637099     -0.665490
  H      -0.389826     -3.736752     -3.265550
  H       1.797381      0.117216      1.779234
  H       3.999441     -1.430340      1.170759
  H       1.517685     -2.004462     -3.027966
  H      -1.091958      1.729274     -2.372728
  H       0.317570      2.230765     -1.679714
  H       3.467064     -2.373873     -1.367740
  H      -2.951835     -3.885787     -2.249880
  H      -1.657871      2.433820      2.441712
  H      -2.237245      3.185598      0.923549
  H      -3.201677      1.897324      1.707955
  H      -0.043341      0.224098     -4.425306
  H       2.092730      0.981421     -3.372042
  C      -2.172331      2.233090      1.483805
30
Coordinates from ORCA-job surface E -2314.473525324680
  N      -0.187189      1.406375     -2.017938
  Co     -0.651171      0.341395     -0.303270
  N      -1.481180      1.252903      0.745901
  C      -2.334387     -1.973747     -1.269239
  N      -1.201356     -1.250308     -1.296905
  N      -0.344514     -1.936267     -2.110665
  C      -0.924534     -3.068975     -2.599617
  C      -2.207172     -3.118027     -2.077448
  N       1.683972     -1.219453     -1.112286
  N       1.140355     -0.423041     -0.144209
  C       2.019112     -0.435983      0.873414
  C       3.133531     -1.231400      0.550806
  C       2.890092     -1.721186     -0.722399
  C       0.954065     -1.339856     -2.360041
  Si      0.737943      0.402984     -3.173468
  H      -3.169154     -1.640847     -0.662313
  H      -0.390098     -3.734828     -3.268529
  H       1.796639      0.112984      1.781772
  H       4.000087     -1.431203      1.169828
  H       1.517425     -2.002046     -3.029180
  H      -1.091748      1.726501     -2.372176
  H       0.318458      2.228247     -1.678824
  H       3.468334     -2.371406     -1.369898
  H      -2.950990     -3.886606     -2.250808
  H      -1.657994      2.437855      2.439256
  H      -2.236045      3.187555      0.919673
  H      -3.201819      1.901378      1.705649
  H      -0.044796      0.224762     -4.422764
  H       2.091212      0.982068     -3.369502
  C      -2.172127      2.235812      1.481550
30
Coordinates from ORCA-job surface E -2314.473544869877
  N      -0.187633      1.402103     -2.014138
  Co     -0.652233      0.338921     -0.299452
  N      -1.482234      1.251526      0.748913
  C      -2.333999     -1.977389     -1.267675
  N      -1.201760     -1.252601     -1.294075
  N      -0.344778     -1.935474     -2.111499
  C      -0.924090     -3.067818     -2.602350
  C      -2.205873     -3.119636     -2.078620
  N       1.684240     -1.218466     -1.112781
  N       1.139589     -0.425443     -0.141465
  C       2.019538     -0.439566      0.875155
  C       3.134481     -1.233079      0.549649
  C       2.891205     -1.719755     -0.724671
  C       0.953197     -1.337678     -2.359842
  Si      0.735202      0.403672     -3.168426
  H      -3.168755     -1.647024     -0.659377
  H      -0.389658     -3.731649     -3.273243
  H       1.797329      0.106957      1.785029
  H       4.001629     -1.433606      1.167655
  H       1.516867     -1.996898     -3.031691
  H      -1.092184      1.721013     -2.369400
  H       0.319306      2.223291     -1.675392
  H       3.469873     -2.367797     -1.373939
  H      -2.948840     -3.888864     -2.252924
  H      -1.658319      2.447084      2.434178
  H      -2.232629      3.190650      0.910413
  H      -3.202454      1.910579      1.700892
  H      -0.048223      0.226925     -4.417361
  H       2.087761      0.984263     -3.363999
  C      -2.171604      2.241400      1.476804
30
Coordinates from ORCA-job surface E -2314.473547293954
  N      -0.188095      1.401627     -2.012939
  Co     -0.652514      0.338414     -0.298572
  N      -1.482520      1.250900      0.749928
  C      -2.333362     -1.978694     -1.266861
  N      -1.201701     -1.253090     -1.293726
  N      -0.344716     -1.935443     -2.111525
  C      -0.923813     -3.067711     -2.602720
  C      -2.205542     -3.120049     -2.079033
  N       1.684188     -1.218463     -1.112833
  N       1.139512     -0.425972     -0.141148
  C       2.019265     -0.441175      0.875578
  C       3.134788     -1.233468      0.549288
  C       2.891260     -1.719704     -0.725100
  C       0.953085     -1.337255     -2.359908
  Si      0.734654      0.404240     -3.167704
  H      -3.167862     -1.649177     -0.657721
  H      -0.389370     -3.731000     -3.274159
  H       1.796747      0.104304      1.786025
  H       4.002181     -1.433882      1.166978
  H       1.516808     -1.996122     -3.032085
  H      -1.092780      1.720560     -2.367909
  H       0.318635      2.222862     -1.673920
  H       3.470051     -2.367163     -1.374858
  H      -2.948442     -3.889239     -2.253756
  H      -1.658496      2.449987      2.432763
  H      -2.231169      3.191016      0.907147
  H      -3.202714      1.913491      1.699626
  H      -0.048871      0.227797     -4.416688
  H       2.087135      0.985170     -3.363249
  C      -2.171391      2.242880      1.475450
30
Coordinates from ORCA-job surface E -2314.473553428154
  N      -0.190087      1.400238     -2.008229
  Co     -0.653535      0.336435     -0.295277
  N      -1.483554      1.248110      0.754026
  C      -2.331869     -1.982192     -1.265664
  N      -1.201374     -1.254960     -1.292682
  N      -0.344378     -1.935506     -2.111747
  C      -0.922775     -3.067458     -2.604183
  C      -2.203872     -3.122325     -2.079359
  N       1.684132     -1.218622     -1.113143
  N       1.139391     -0.427964     -0.140198
  C       2.019278     -0.445119      0.876252
  C       3.135236     -1.236064      0.548604
  C       2.891605     -1.719606     -0.726726
  C       0.952844     -1.335950     -2.360322
  Si      0.732783      0.406477     -3.165443
  H      -3.166006     -1.654700     -0.654840
  H      -0.388260     -3.728970     -3.277370
  H       1.796344      0.098065      1.788036
  H       4.002828     -1.437124      1.165758
  H       1.516723     -1.993725     -3.033477
  H      -1.095329      1.719413     -2.361777
  H       0.315549      2.221733     -1.667983
  H       3.470763     -2.365175     -1.378091
  H      -2.946111     -3.892032     -2.254458
  H      -1.659241      2.459990      2.428076
  H      -2.225744      3.191579      0.895555
  H      -3.203631      1.923555      1.695556
  H      -0.051066      0.231224     -4.414624
  H       2.084927      0.988703     -3.360926
  C      -2.170621      2.247610      1.471031
30
Coordinates from ORCA-job surface E -2314.473555886361
  N      -0.191602      1.399510     -2.004872
  Co     -0.654186      0.334992     -0.293029
  N      -1.484194      1.245867      0.757015
  C      -2.331585     -1.983619     -1.265886
  N      -1.201164     -1.256259     -1.292232
  N      -0.344105     -1.935878     -2.111904
  C      -0.921941     -3.067934     -2.604645
  C      -2.203223     -3.123357     -2.080133
  N       1.684250     -1.219026     -1.113305
  N       1.139528     -0.429260     -0.139707
  C       2.019890     -0.446372      0.876326
  C       3.135902     -1.237017      0.547997
  C       2.891735     -1.720278     -0.727417
  C       0.952843     -1.335626     -2.360543
  Si      0.731786      0.407715     -3.164265
  H      -3.165901     -1.656605     -0.655041
  H      -0.387187     -3.728858     -3.278220
  H       1.797219      0.096494      1.788368
  H       4.003827     -1.437990      1.164699
  H       1.516768     -1.992984     -3.034028
  H      -1.097222      1.718904     -2.357352
  H       0.313175      2.221216     -1.663756
  H       3.470796     -2.365376     -1.379337
  H      -2.945311     -3.893065     -2.255820
  H      -1.659836      2.465674      2.425646
  H      -2.222308      3.191259      0.888695
  H      -3.204182      1.929303      1.693561
  H      -0.052225      0.233386     -4.413527
  H       2.083578      0.990875     -3.359726
  C      -2.170172      2.249947      1.468806
30
Coordinates from ORCA-job surface E -2314.473556831734
  N      -0.192305      1.399226     -2.003370
  Co     -0.654458      0.334399     -0.292078
  N      -1.484432      1.244890      0.758308
  C      -2.331683     -1.983975     -1.266145
  N      -1.201138     -1.256733     -1.292295
  N      -0.344044     -1.936106     -2.112118
  C      -0.921837     -3.068063     -2.605235
  C      -2.202980     -3.123811     -2.080302
  N       1.684470     -1.219197     -1.113410
  N       1.139767     -0.429647     -0.139639
  C       2.020251     -0.446537      0.876340
  C       3.136096     -1.237463      0.547869
  C       2.892152     -1.720288     -0.727803
  C       0.952889     -1.335750     -2.360551
  Si      0.731479      0.408013     -3.163834
  H      -3.166082     -1.657001     -0.655432
  H      -0.387063     -3.728840     -3.278919
  H       1.797717      0.096376      1.788361
  H       4.003931     -1.438730      1.164621
  H       1.516816     -1.993002     -3.034105
  H      -1.098032      1.718620     -2.355590
  H       0.312249      2.220987     -1.662042
  H       3.471220     -2.365248     -1.379833
  H      -2.944901     -3.893730     -2.255833
  H      -1.660135      2.467859      2.424775
  H      -2.220948      3.191069      0.886050
  H      -3.204391      1.931512      1.692845
  H      -0.052604      0.234283     -4.413041
  H       2.082954      0.991722     -3.359243
  C      -2.170008      2.250802      1.468021
30
Coordinates from ORCA-job surface E -2314.473311037230
  N      -0.202723      1.408268     -1.988666
  Co     -0.653405      0.324117     -0.287022
  N      -1.482636      1.247206      0.753031
  C      -2.329064     -1.993940     -1.263453
  N      -1.199480     -1.265251     -1.288719
  N      -0.342764     -1.939851     -2.111081
  C      -0.918743     -3.071493     -2.607112
  C      -2.199219     -3.131324     -2.080864
  N       1.685000     -1.223175     -1.112692
  N       1.140704     -0.438389     -0.136378
  C       2.022080     -0.456721      0.878751
  C       3.138503     -1.245380      0.546786
  C       2.893770     -1.724186     -0.730302
  C       0.951961     -1.334547     -2.359524
  Si      0.725086      0.416407     -3.156743
  H      -3.163371     -1.669819     -0.651087
  H      -0.383485     -3.728983     -3.283636
  H       1.799733      0.083382      1.792489
  H       4.007306     -1.447437      1.161919
  H       1.516244     -1.988037     -3.036450
  H      -1.109727      1.727982     -2.337314
  H       0.299690      2.230003     -1.644109
  H       3.472997     -2.365974     -1.385327
  H      -2.939989     -3.901991     -2.257978
  H      -1.658105      2.485298      2.408425
  H      -2.211240      3.197625      0.861786
  H      -3.202461      1.949217      1.676508
  H      -0.060671      0.246519     -4.405432
  H       2.075003      1.003955     -3.351456
  C      -2.166046      2.262160      1.452019
30
Coordinates from ORCA-job surface E -2314.473333963382
  N      -0.202647      1.406197     -1.987364
  Co     -0.653843      0.323201     -0.285477
  N      -1.483063      1.247060      0.753967
  C      -2.328732     -1.995983     -1.261686
  N      -1.199846     -1.266071     -1.287421
  N      -0.342995     -1.939341     -2.111607
  C      -0.918871     -3.070573     -2.608894
  C      -2.198844     -3.131733     -2.081504
  N       1.685217     -1.222524     -1.112976
  N       1.140352     -0.439207     -0.135047
  C       2.021686     -0.459016      0.880204
  C       3.138977     -1.245758      0.546248
  C       2.894626     -1.722937     -0.731558
  C       0.951533     -1.333585     -2.359357
  Si      0.723910      0.416398     -3.154366
  H      -3.162639     -1.673590     -0.647899
  H      -0.383809     -3.726995     -3.286571
  H       1.799017      0.079110      1.795008
  H       4.008004     -1.448191      1.160940
  H       1.515932     -1.985608     -3.037582
  H      -1.109497      1.725200     -2.336787
  H       0.300606      2.227481     -1.643243
  H       3.474227     -2.363460     -1.387448
  H      -2.939203     -3.902713     -2.258978
  H      -1.658176      2.489237      2.405843
  H      -2.209994      3.199433      0.857868
  H      -3.202533      1.953166      1.674044
  H      -0.062138      0.247119     -4.402819
  H       2.073482      1.004532     -3.348837
  C      -2.165791      2.264788      1.449670
30
Coordinates from ORCA-job surface E -2314.473353623458
  N      -0.203042      1.401913     -1.983600
  Co     -0.654888      0.320754     -0.281624
  N      -1.484107      1.245744      0.756969
  C      -2.328408     -1.999489     -1.260174
  N      -1.200275     -1.268301     -1.284545
  N      -0.343329     -1.938476     -2.112358
  C      -0.918538     -3.069291     -2.611569
  C      -2.197621     -3.133234     -2.082623
  N       1.685450     -1.221483     -1.113399
  N       1.139596     -0.441559     -0.132279
  C       2.022193     -0.462458      0.881899
  C       3.139928     -1.247365      0.545112
  C       2.895712     -1.721401     -0.733779
  C       0.950603     -1.331400     -2.359039
  Si      0.721163      0.416999     -3.149216
  H      -3.162305     -1.679604     -0.645088
  H      -0.383511     -3.723674     -3.291213
  H       1.799854      0.073277      1.798168
  H       4.009550     -1.450517      1.158771
  H       1.515273     -1.980442     -3.039939
  H      -1.109873      1.719706     -2.334084
  H       0.301519      2.222527     -1.639890
  H       3.475710     -2.359735     -1.391420
  H      -2.937135     -3.904844     -2.261040
  H      -1.658386      2.498122      2.400512
  H      -2.206517      3.202092      0.848634
  H      -3.202996      1.961996      1.668937
  H      -0.065561      0.249147     -4.397304
  H       2.070053      1.006572     -3.343205
  C      -2.165160      2.270068      1.444756
30
Coordinates from ORCA-job surface E -2314.473355971325
  N      -0.203485      1.401458     -1.982429
  Co     -0.655153      0.320271     -0.280755
  N      -1.484386      1.245144      0.757968
  C      -2.327769     -2.000772     -1.259320
  N      -1.200226     -1.268758     -1.284185
  N      -0.343282     -1.938432     -2.112349
  C      -0.918280     -3.069181     -2.611868
  C      -2.197355     -3.133555     -2.083074
  N       1.685386     -1.221479     -1.113428
  N       1.139528     -0.442061     -0.131960
  C       2.021917     -0.464065      0.882327
  C       3.140274     -1.247653      0.544728
  C       2.895734     -1.721376     -0.734166
  C       0.950481     -1.330975     -2.359086
  Si      0.720628      0.417560     -3.148496
  H      -3.161392     -1.681737     -0.643389
  H      -0.383246     -3.723041     -3.292029
  H       1.799275      0.070617      1.799158
  H       4.010177     -1.450619      1.158043
  H       1.515193     -1.979679     -3.040296
  H      -1.110451      1.719274     -2.332621
  H       0.300868      2.222119     -1.638449
  H       3.475834     -2.359154     -1.392275
  H      -2.936843     -3.905073     -2.261967
  H      -1.658542      2.500885      2.399027
  H      -2.205061      3.202292      0.845423
  H      -3.203206      1.964756      1.667558
  H      -0.066189      0.249997     -4.396633
  H       2.069449      1.007445     -3.342451
  C      -2.164927      2.271432      1.443365
30
Coordinates from ORCA-job surface E -2314.473361523703
  N      -0.205202      1.400303     -1.978310
  Co     -0.656002      0.318596     -0.277860
  N      -1.485289      1.242747      0.761571
  C      -2.326446     -2.003785     -1.258143
  N      -1.199963     -1.270312     -1.283224
  N      -0.343030     -1.938424     -2.112459
  C      -0.917450     -3.068866     -2.613060
  C      -2.195961     -3.135434     -2.083295
  N       1.685308     -1.221594     -1.113654
  N       1.139458     -0.443740     -0.131116
  C       2.021939     -0.467544      0.882935
  C       3.140694     -1.249878      0.544116
  C       2.896001     -1.721261     -0.735561
  C       0.950229     -1.329773     -2.359405
  Si      0.718990      0.419569     -3.146488
  H      -3.159694     -1.686567     -0.640682
  H      -0.382392     -3.721152     -3.294759
  H       1.798937      0.065065      1.800943
  H       4.010786     -1.453398      1.156938
  H       1.515045     -1.977543     -3.041452
  H      -1.112664      1.718331     -2.327217
  H       0.298175      2.221192     -1.633242
  H       3.476395     -2.357370     -1.395074
  H      -2.934892     -3.907377     -2.262524
  H      -1.659167      2.509419      2.394590
  H      -2.200229      3.202278      0.835202
  H      -3.203887      1.973296      1.663513
  H      -0.068094      0.253024     -4.394806
  H       2.067546      1.010524     -3.340375
  C      -2.164190      2.275314      1.439267
30
Coordinates from ORCA-job surface E -2314.473364106662
  N      -0.206807      1.399502     -1.974640
  Co     -0.656675      0.317054     -0.275376
  N      -1.485997      1.240353      0.764844
  C      -2.326105     -2.005338     -1.258257
  N      -1.199747     -1.271675     -1.282630
  N      -0.342773     -1.938727     -2.112570
  C      -0.916613     -3.069224     -2.613579
  C      -2.195213     -3.136576     -2.083949
  N       1.685406     -1.221971     -1.113813
  N       1.139614     -0.445134     -0.130530
  C       2.022635     -0.468985      0.883033
  C       3.141376     -1.251065      0.543479
  C       2.896149     -1.721885     -0.736378
  C       0.950169     -1.329292     -2.359613
  Si      0.717855      0.420996     -3.145099
  H      -3.159510     -1.688712     -0.640688
  H      -0.381337     -3.720789     -3.295803
  H       1.799926      0.063189      1.801375
  H       4.011785     -1.454619      1.155822
  H       1.515016     -1.976566     -3.042071
  H      -1.114689      1.717747     -2.322370
  H       0.295650      2.220603     -1.628621
  H       3.476445     -2.357388     -1.396566
  H      -2.933930     -3.908582     -2.263725
  H      -1.659828      2.515568      2.391591
  H      -2.196412      3.201594      0.827546
  H      -3.204427      1.979459      1.660841
  H      -0.069403      0.255439     -4.393509
  H       2.066059      1.012914     -3.338941
  C      -2.163668      2.277750      1.436569
30
Coordinates from ORCA-job surface E -2314.473365044295
  N      -0.207407      1.399254     -1.973301
  Co     -0.656891      0.316541     -0.274520
  N      -1.486209      1.239497      0.765997
  C      -2.326215     -2.005609     -1.258461
  N      -1.199730     -1.272072     -1.282650
  N      -0.342739     -1.938905     -2.112738
  C      -0.916560     -3.069296     -2.614098
  C      -2.195020     -3.136941     -2.084069
  N       1.685607     -1.222114     -1.113897
  N       1.139849     -0.445464     -0.130454
  C       2.023000     -0.469102      0.883046
  C       3.141571     -1.251462      0.543353
  C       2.896535     -1.721875     -0.736733
  C       0.950194     -1.329399     -2.359590
  Si      0.717592      0.421253     -3.144698
  H      -3.159696     -1.689006     -0.641019
  H      -0.381280     -3.720729     -3.296427
  H       1.800441      0.063136      1.801363
  H       4.011904     -1.455294      1.155730
  H       1.515029     -1.976586     -3.042112
  H      -1.115384      1.717487     -2.320803
  H       0.294867      2.220395     -1.627103
  H       3.476824     -2.357260     -1.397022
  H      -2.933589     -3.909138     -2.263699
  H      -1.660148      2.517434      2.390747
  H      -2.195222      3.201288      0.825194
  H      -3.204619      1.981316      1.660057
  H      -0.069724      0.256229     -4.393053
  H       2.065516      1.013635     -3.338485
  C      -2.163544      2.278429      1.435815
30
Coordinates from ORCA-job surface E -2314.473104535700
  N      -0.217913      1.408345     -1.958454
  Co     -0.655811      0.306390     -0.269615
  N      -1.484309      1.241764      0.760540
  C      -2.323626     -2.015481     -1.255750
  N      -1.198122     -1.280493     -1.279074
  N      -0.341524     -1.942529     -2.111633
  C      -0.913527     -3.072597     -2.615870
  C      -2.191290     -3.144349     -2.084556
  N       1.686056     -1.225975     -1.113119
  N       1.140758     -0.454101     -0.127184
  C       2.024781     -0.479198      0.885465
  C       3.143884     -1.259294      0.542314
  C       2.898040     -1.725662     -0.739153
  C       0.949178     -1.328067     -2.358476
  Si      0.711127      0.429720     -3.137509
  H      -3.156997     -1.701740     -0.636692
  H      -0.377782     -3.720724     -3.300990
  H       1.802429      0.050223      1.805465
  H       4.015168     -1.463929      1.153073
  H       1.514337     -1.971474     -3.044314
  H      -1.127162      1.726876     -2.302361
  H       0.282212      2.229430     -1.609005
  H       3.478455     -2.357861     -1.402397
  H      -2.928693     -3.917297     -2.265752
  H      -1.657659      2.534349      2.373834
  H      -2.185198      3.207061      0.800838
  H      -3.202232      1.998508      1.643155
  H      -0.077874      0.268527     -4.385306
  H       2.057480      1.025921     -3.330559
  C      -2.159235      2.289297      1.419455
30
Coordinates from ORCA-job surface E -2314.473127853741
  N      -0.217825      1.406267     -1.957131
  Co     -0.656252      0.305467     -0.268029
  N      -1.484742      1.241614      0.761500
  C      -2.323318     -2.017478     -1.254021
  N      -1.198498     -1.281294     -1.277755
  N      -0.341789     -1.941990     -2.112130
  C      -0.913705     -3.071621     -2.617645
  C      -2.190946     -3.144714     -2.085189
  N       1.686263     -1.225297     -1.113372
  N       1.140412     -0.454904     -0.125839
  C       2.024435     -0.481439      0.886891
  C       3.144369     -1.259637      0.541774
  C       2.898895     -1.724358     -0.740398
  C       0.948720     -1.327113     -2.358245
  Si      0.709942      0.429667     -3.135070
  H      -3.156285     -1.705462     -0.633585
  H      -0.378169     -3.718673     -3.303905
  H       1.801800      0.046019      1.807925
  H       4.015877     -1.464653      1.152085
  H       1.513976     -1.969049     -3.045362
  H      -1.126919      1.724096     -2.301820
  H       0.283153      2.226903     -1.608129
  H       3.479666     -2.355288     -1.404495
  H      -2.927936     -3.917972     -2.266742
  H      -1.657695      2.538195      2.371133
  H      -2.183899      3.208692      0.796854
  H      -3.202243      2.002349      1.640547
  H      -0.079349      0.269074     -4.382623
  H       2.055952      1.026430     -3.327876
  C      -2.158936      2.291811      1.417022
30
Coordinates from ORCA-job surface E -2314.473147652623
  N      -0.218193      1.401963     -1.953308
  Co     -0.657290      0.302996     -0.264081
  N      -1.485798      1.240267      0.764570
  C      -2.323043     -2.020903     -1.252507
  N      -1.198953     -1.283484     -1.274829
  N      -0.342193     -1.941073     -2.112796
  C      -0.913466     -3.070252     -2.620246
  C      -2.189847     -3.146045     -2.086380
  N       1.686471     -1.224219     -1.113719
  N       1.139682     -0.457229     -0.123032
  C       2.025017     -0.484812      0.888578
  C       3.145412     -1.261072      0.540588
  C       2.899957     -1.722767     -0.742569
  C       0.947728     -1.324939     -2.357794
  Si      0.707170      0.430187     -3.129779
  H      -3.155992     -1.711391     -0.630816
  H      -0.377982     -3.715267     -3.308432
  H       1.802774      0.040272      1.811045
  H       4.017573     -1.466713      1.149803
  H       1.513214     -1.963884     -3.047552
  H      -1.127267      1.718596     -2.299062
  H       0.284120      2.221926     -1.604732
  H       3.481076     -2.351522     -1.408391
  H      -2.926041     -3.919855     -2.268968
  H      -1.657828      2.546875      2.365471
  H      -2.180293      3.210880      0.787446
  H      -3.202559      2.010924      1.635037
  H      -0.082802      0.271016     -4.376950
  H       2.052503      1.028347     -3.322098
  C      -2.158202      2.296819      1.411873
30
Coordinates from ORCA-job surface E -2314.473150007609
  N      -0.218618      1.401532     -1.952144
  Co     -0.657539      0.302532     -0.263216
  N      -1.486075      1.239681      0.765563
  C      -2.322422     -2.022131     -1.251662
  N      -1.198911     -1.283911     -1.274464
  N      -0.342160     -1.941009     -2.112770
  C      -0.913255     -3.070091     -2.620553
  C      -2.189581     -3.146367     -2.086735
  N       1.686405     -1.224204     -1.113740
  N       1.139629     -0.457705     -0.122715
  C       2.024769     -0.486375      0.888987
  C       3.145722     -1.261404      0.540242
  C       2.899993     -1.722692     -0.742961
  C       0.947597     -1.324504     -2.357830
  Si      0.706640      0.430754     -3.129058
  H      -3.155085     -1.713460     -0.629141
  H      -0.377791     -3.714569     -3.309275
  H       1.802237      0.037665      1.811999
  H       4.018127     -1.466917      1.149143
  H       1.513116     -1.963114     -3.047894
  H      -1.127824      1.718193     -2.297597
  H       0.283491      2.221537     -1.603299
  H       3.481221     -2.350868     -1.409254
  H      -2.925731     -3.920116     -2.269728
  H      -1.657974      2.549543      2.363897
  H      -2.178831      3.210913      0.784236
  H      -3.202732      2.013563      1.633532
  H      -0.083427      0.271872     -4.376275
  H       2.051911      1.029210     -3.321346
  C      -2.157953      2.298082      1.410426
30
Coordinates from ORCA-job surface E -2314.473155568009
  N      -0.220397      1.400330     -1.947700
  Co     -0.658401      0.300766     -0.260074
  N      -1.487046      1.237128      0.769456
  C      -2.321072     -2.025208     -1.250390
  N      -1.198655     -1.285503     -1.273364
  N      -0.341941     -1.940942     -2.112796
  C      -0.912471     -3.069653     -2.621743
  C      -2.188160     -3.148276     -2.086860
  N       1.686303     -1.224306     -1.113930
  N       1.139600     -0.459458     -0.121777
  C       2.024898     -0.489983      0.889606
  C       3.146191     -1.263771      0.539592
  C       2.900266     -1.722528     -0.744428
  C       0.947286     -1.323175     -2.358115
  Si      0.704884      0.432924     -3.126851
  H      -3.153325     -1.718441     -0.626294
  H      -0.377027     -3.712437     -3.312113
  H       1.802058      0.031894      1.813830
  H       4.018798     -1.469898      1.147951
  H       1.512881     -1.960789     -3.049068
  H      -1.130131      1.717227     -2.291748
  H       0.280695      2.220549     -1.597685
  H       3.481775     -2.348909     -1.412215
  H      -2.923724     -3.922467     -2.270192
  H      -1.658640      2.558407      2.358808
  H      -2.173618      3.210293      0.773237
  H      -3.203350      2.022333      1.628725
  H      -0.085485      0.275145     -4.374245
  H       2.049883      1.032479     -3.319068
  C      -2.157123      2.301909      1.405822
30
Coordinates from ORCA-job surface E -2314.473157913202
  N      -0.221744      1.399682     -1.944498
  Co     -0.658936      0.299454     -0.257905
  N      -1.487656      1.235052      0.772314
  C      -2.320879     -2.026384     -1.250523
  N      -1.198485     -1.286635     -1.272817
  N      -0.341748     -1.941201     -2.112823
  C      -0.911783     -3.069986     -2.622061
  C      -2.187648     -3.149087     -2.087488
  N       1.686391     -1.224657     -1.114027
  N       1.139791     -0.460628     -0.121259
  C       2.025612     -0.491056      0.889663
  C       3.146889     -1.264627      0.538983
  C       2.900366     -1.723160     -0.745079
  C       0.947218     -1.322797     -2.358237
  Si      0.703942      0.434131     -3.125661
  H      -3.153303     -1.720028     -0.626446
  H      -0.376141     -3.712223     -3.312788
  H       1.803116      0.030587      1.814106
  H       4.019832     -1.470674      1.146872
  H       1.512809     -1.960040     -3.049501
  H      -1.131840      1.716780     -2.287504
  H       0.278568      2.220066     -1.593659
  H       3.481717     -2.349130     -1.413392
  H      -2.923098     -3.923243     -2.271378
  H      -1.659271      2.563441      2.356097
  H      -2.170364      3.209279      0.766713
  H      -3.203772      2.027301      1.626189
  H      -0.086581      0.277217     -4.373115
  H       2.048639      1.034475     -3.317846
  C      -2.156691      2.303729      1.403441
30
Coordinates from ORCA-job surface E -2314.473158786065
  N      -0.222303      1.399456     -1.943170
  Co     -0.659122      0.298969     -0.257054
  N      -1.487864      1.234225      0.773451
  C      -2.321010     -2.026598     -1.250710
  N      -1.198471     -1.287000     -1.272814
  N      -0.341732     -1.941358     -2.112964
  C      -0.911762     -3.070029     -2.622552
  C      -2.187487     -3.149400     -2.087591
  N       1.686591     -1.224794     -1.114100
  N       1.140046     -0.460935     -0.121180
  C       2.026017     -0.491130      0.889665
  C       3.147111     -1.265003      0.538838
  C       2.900752     -1.723151     -0.745435
  C       0.947230     -1.322909     -2.358189
  Si      0.703703      0.434376     -3.125272
  H      -3.153512     -1.720245     -0.626770
  H      -0.376120     -3.712151     -3.313368
  H       1.803695      0.030604      1.814075
  H       4.019984     -1.471335      1.146754
  H       1.512797     -1.960090     -3.049504
  H      -1.132491      1.716553     -2.285947
  H       0.277846      2.219871     -1.592159
  H       3.482072     -2.349030     -1.413839
  H      -2.922797     -3.923742     -2.271332
  H      -1.659653      2.565193      2.355216
  H      -2.169241      3.208848      0.764424
  H      -3.203973      2.028997      1.625298
  H      -0.086883      0.277989     -4.372660
  H       2.048130      1.035146     -3.317407
  C      -2.156603      2.304312      1.402664
30
Coordinates from ORCA-job surface E -2314.472881746729
  N      -0.232892      1.408591     -1.928182
  Co     -0.658012      0.288953     -0.252300
  N      -1.485862      1.236449      0.767813
  C      -2.318453     -2.036374     -1.247980
  N      -1.196913     -1.295323     -1.269238
  N      -0.340581     -1.944860     -2.111794
  C      -0.908790     -3.073202     -2.624221
  C      -2.183789     -3.156701     -2.088004
  N       1.686964     -1.228539     -1.113266
  N       1.140931     -0.469465     -0.117901
  C       2.027754     -0.501136      0.892090
  C       3.149336     -1.272750      0.537840
  C       2.902148     -1.726827     -0.747780
  C       0.946129     -1.321448     -2.356991
  Si      0.697170      0.442914     -3.117989
  H      -3.150826     -1.732892     -0.622460
  H      -0.372704     -3.712000     -3.317781
  H       1.805662      0.017773      1.818150
  H       4.023142     -1.479899      1.144136
  H       1.511986     -1.954833     -3.051567
  H      -1.144348      1.725961     -2.267340
  H       0.265101      2.228920     -1.573900
  H       3.483561     -2.349508     -1.419099
  H      -2.917918     -3.931796     -2.273295
  H      -1.656720      2.581586      2.337757
  H      -2.158919      3.213858      0.739992
  H      -3.201142      2.045671      1.607847
  H      -0.095115      0.290344     -4.364779
  H       2.040009      1.047483     -3.309351
  C      -2.151960      2.314693      1.385959
30
Coordinates from ORCA-job surface E -2314.472905364376
  N      -0.232781      1.406505     -1.926865
  Co     -0.658455      0.288041     -0.250686
  N      -1.486298      1.236327      0.768772
  C      -2.318131     -2.038366     -1.246238
  N      -1.197298     -1.296097     -1.267897
  N      -0.340879     -1.944287     -2.112249
  C      -0.909013     -3.072169     -2.625965
  C      -2.183487     -3.156999     -2.088661
  N       1.687148     -1.227832     -1.113483
  N       1.140581     -0.470250     -0.116542
  C       2.027418     -0.503390      0.893507
  C       3.149844     -1.273025      0.537282
  C       2.902982     -1.725475     -0.749001
  C       0.945638     -1.320493     -2.356694
  Si      0.695976      0.442817     -3.115492
  H      -3.150077     -1.736635     -0.619336
  H      -0.373145     -3.709880     -3.320657
  H       1.805055      0.013526      1.820594
  H       4.023898     -1.480521      1.143104
  H       1.511576     -1.952404     -3.052530
  H      -1.144073      1.723185     -2.266827
  H       0.266085      2.226388     -1.573052
  H       3.484734     -2.346878     -1.421168
  H      -2.917218     -3.932377     -2.274346
  H      -1.656715      2.585333      2.334939
  H      -2.157587      3.215345      0.735975
  H      -3.201092      2.049395      1.605089
  H      -0.096602      0.290827     -4.362031
  H       2.038485      1.047918     -3.306609
  C      -2.151619      2.317111      1.383439
30
Coordinates from ORCA-job surface E -2314.472925428695
  N      -0.233072      1.402195     -1.923076
  Co     -0.659475      0.285599     -0.246703
  N      -1.487350      1.235045      0.771820
  C      -2.317922     -2.041652     -1.244776
  N      -1.197775     -1.298225     -1.264924
  N      -0.341348     -1.943305     -2.112830
  C      -0.908881     -3.070682     -2.628500
  C      -2.182468     -3.158220     -2.089803
  N       1.687320     -1.226702     -1.113762
  N       1.139859     -0.472527     -0.113711
  C       2.028079     -0.506622      0.895148
  C       3.150896     -1.274378      0.536105
  C       2.904014     -1.723784     -0.751126
  C       0.944591     -1.318320     -2.356132
  Si      0.693206      0.443245     -3.110113
  H      -3.149853     -1.742394     -0.616690
  H      -0.373095     -3.706345     -3.325100
  H       1.806173      0.007970      1.823621
  H       4.025608     -1.482485      1.140813
  H       1.510720     -1.947240     -3.054567
  H      -1.144327      1.717711     -2.264132
  H       0.267166      2.221404     -1.569726
  H       3.486084     -2.343003     -1.425001
  H      -2.915415     -3.934125     -2.276524
  H      -1.656769      2.593667      2.329050
  H      -2.153949      3.217121      0.726615
  H      -3.201264      2.057577      1.599254
  H      -0.100062      0.292634     -4.356253
  H       2.035067      1.049671     -3.300750
  C      -2.150804      2.321810      1.378142
30
Coordinates from ORCA-job surface E -2314.472927647502
  N      -0.233466      1.401794     -1.921945
  Co     -0.659707      0.285163     -0.245857
  N      -1.487621      1.234490      0.772788
  C      -2.317300     -2.042853     -1.243897
  N      -1.197742     -1.298619     -1.264555
  N      -0.341329     -1.943232     -2.112772
  C      -0.908691     -3.070520     -2.628744
  C      -2.182265     -3.158456     -2.090187
  N       1.687244     -1.226687     -1.113762
  N       1.139816     -0.472974     -0.113398
  C       2.027828     -0.508175      0.895558
  C       3.151236     -1.274616      0.535745
  C       2.904024     -1.723729     -0.751480
  C       0.944453     -1.317888     -2.356152
  Si      0.692695      0.443802     -3.109408
  H      -3.148926     -1.744437     -0.614979
  H      -0.372928     -3.705668     -3.325850
  H       1.805636      0.005366      1.824564
  H       4.026219     -1.482531      1.140117
  H       1.510605     -1.946494     -3.054873
  H      -1.144850      1.717349     -2.262696
  H       0.266578      2.221040     -1.568327
  H       3.486183     -2.342397     -1.425803
  H      -2.915208     -3.934250     -2.277359
  H      -1.656908      2.596189      2.327430
  H      -2.152510      3.217008      0.723489
  H      -3.201400      2.060051      1.597659
  H      -0.100671      0.293464     -4.355591
  H       2.034504      1.050493     -3.300022
  C      -2.150548      2.322958      1.376676
30
Coordinates from ORCA-job surface E -2314.472932836904
  N      -0.234985      1.400804     -1.917991
  Co     -0.660430      0.283651     -0.243060
  N      -1.488489      1.232265      0.776257
  C      -2.316082     -2.045542     -1.242648
  N      -1.197537     -1.299952     -1.263547
  N      -0.341172     -1.943118     -2.112720
  C      -0.908068     -3.070052     -2.629716
  C      -2.181067     -3.160049     -2.090235
  N       1.687127     -1.226756     -1.113896
  N       1.139827     -0.474465     -0.112564
  C       2.027949     -0.511406      0.896116
  C       3.151675     -1.276672      0.535153
  C       2.904232     -1.723556     -0.752760
  C       0.944140     -1.316652     -2.356376
  Si      0.691135      0.445784     -3.107440
  H      -3.147284     -1.748858     -0.612273
  H      -0.372358     -3.703686     -3.328284
  H       1.805480      0.000147      1.826208
  H       4.026846     -1.485125      1.139028
  H       1.510331     -1.944400     -3.055863
  H      -1.146843      1.716607     -2.257444
  H       0.264164      2.220220     -1.563306
  H       3.486615     -2.340625     -1.428402
  H      -2.913510     -3.936214     -2.277702
  H      -1.657511      2.603848      2.322614
  H      -2.147824      3.215996      0.713681
  H      -3.201861      2.067559      1.592939
  H      -0.102514      0.296404     -4.353767
  H       2.032736      1.053373     -3.298019
  C      -2.149775      2.326110      1.372386
30
Coordinates from ORCA-job surface E -2314.472934984877
  N      -0.236284      1.400150     -1.914721
  Co     -0.660941      0.282346     -0.240825
  N      -1.489120      1.230201      0.779171
  C      -2.315893     -2.046698     -1.242719
  N      -1.197377     -1.301063     -1.262912
  N      -0.341012     -1.943313     -2.112694
  C      -0.907431     -3.070277     -2.630036
  C      -2.180534     -3.160872     -2.090735
  N       1.687193     -1.227070     -1.113975
  N       1.140028     -0.475638     -0.111996
  C       2.028717     -0.512498      0.896175
  C       3.152356     -1.277631      0.534550
  C       2.904335     -1.724117     -0.753461
  C       0.944026     -1.316188     -2.356470
  Si      0.690154      0.447053     -3.106171
  H      -3.147258     -1.750455     -0.612340
  H      -0.371553     -3.703302     -3.329032
  H       1.806625     -0.001206      1.826507
  H       4.027842     -1.486084      1.137952
  H       1.510196     -1.943543     -3.056294
  H      -1.148505      1.716172     -2.253091
  H       0.262106      2.219701     -1.559185
  H       3.486560     -2.340706     -1.429683
  H      -2.912832     -3.937039     -2.278708
  H      -1.658192      2.608861      2.319612
  H      -2.144476      3.214667      0.706983
  H      -3.202252      2.072451      1.589972
  H      -0.103675      0.298535     -4.352544
  H       2.031473      1.055380     -3.296739
  C      -2.149326      2.327825      1.369780
30
Coordinates from ORCA-job surface E -2314.472935854497
  N      -0.236833      1.399904     -1.913312
  Co     -0.661120      0.281840     -0.239905
  N      -1.489351      1.229346      0.780377
  C      -2.316009     -2.046942     -1.242853
  N      -1.197363     -1.301439     -1.262838
  N      -0.341007     -1.943435     -2.112805
  C      -0.907411     -3.070276     -2.630513
  C      -2.180364     -3.161186     -2.090820
  N       1.687381     -1.227191     -1.114042
  N       1.140286     -0.475976     -0.111874
  C       2.029154     -0.512634      0.896190
  C       3.152610     -1.278046      0.534372
  C       2.904711     -1.724104     -0.753850
  C       0.944011     -1.316245     -2.356404
  Si      0.689874      0.447347     -3.105711
  H      -3.147448     -1.750736     -0.612585
  H      -0.371538     -3.703151     -3.329630
  H       1.807254     -0.001286      1.826516
  H       4.028045     -1.486791      1.137766
  H       1.510146     -1.943515     -3.056307
  H      -1.149153      1.715938     -2.251418
  H       0.261397      2.219470     -1.557576
  H       3.486892     -2.340571     -1.430200
  H      -2.912513     -3.937538     -2.278668
  H      -1.658639      2.610701      2.318556
  H      -2.143254      3.214102      0.704486
  H      -3.202469      2.074210      1.588819
  H      -0.104036      0.299360     -4.352009
  H       2.030933      1.056081     -3.296243
  C      -2.149237      2.328403      1.368851
30
Coordinates from ORCA-job surface E -2314.472640923343
  N      -0.247501      1.409075     -1.898185
  Co     -0.659977      0.271959     -0.235303
  N      -1.487247      1.231532      0.774554
  C      -2.313481     -2.056622     -1.240105
  N      -1.195853     -1.309664     -1.259263
  N      -0.339919     -1.946817     -2.111571
  C      -0.904500     -3.073322     -2.632080
  C      -2.176698     -3.168381     -2.091161
  N       1.687681     -1.230821     -1.113154
  N       1.141151     -0.484399     -0.108587
  C       2.030852     -0.522551      0.898621
  C       3.154752     -1.285709      0.533409
  C       2.906004     -1.727672     -0.756124
  C       0.942827     -1.314659     -2.355125
  Si      0.683273      0.455953     -3.098340
  H      -3.144773     -1.763294     -0.608291
  H      -0.368203     -3.702857     -3.333896
  H       1.809205     -0.014033      1.830563
  H       4.031105     -1.495286      1.135183
  H       1.509220     -1.938119     -3.058235
  H      -1.161086      1.725357     -2.232648
  H       0.248567      2.228526     -1.539159
  H       3.488243     -2.340930     -1.435350
  H      -2.907652     -3.945488     -2.280542
  H      -1.655282      2.626580      2.300575
  H      -2.132653      3.218374      0.679990
  H      -3.199211      2.090364      1.570845
  H      -0.112348      0.311770     -4.344000
  H       2.022731      1.068467     -3.288065
  C      -2.144274      2.338308      1.351816
30
Coordinates from ORCA-job surface E -2314.472664324131
  N      -0.247372      1.406983     -1.896868
  Co     -0.660426      0.271052     -0.233658
  N      -1.487687      1.231426      0.775520
  C      -2.313171     -2.058584     -1.238382
  N      -1.196248     -1.310419     -1.257899
  N      -0.340249     -1.946218     -2.111992
  C      -0.904768     -3.072237     -2.633808
  C      -2.176428     -3.168630     -2.091822
  N       1.687847     -1.230088     -1.113338
  N       1.140794     -0.485170     -0.107213
  C       2.030542     -0.524774      0.900019
  C       3.155269     -1.285934      0.532845
  C       2.906827     -1.726264     -0.757329
  C       0.942306     -1.313712     -2.354764
  Si      0.682073      0.455807     -3.095790
  H      -3.144027     -1.767015     -0.605215
  H      -0.368701     -3.700673     -3.336746
  H       1.808652     -0.018250      1.832966
  H       4.031878     -1.495844      1.134129
  H       1.508765     -1.935697     -3.059114
  H      -1.160789      1.722587     -2.232148
  H       0.249585      2.225990     -1.538323
  H       3.489393     -2.338233     -1.437395
  H      -2.906988     -3.946008     -2.281610
  H      -1.655245      2.630211      2.297660
  H      -2.131255      3.219715      0.675952
  H      -3.199101      2.093982      1.567937
  H      -0.113844      0.312189     -4.341190
  H       2.021206      1.068829     -3.285274
  C      -2.143886      2.340619      1.349222
30
Coordinates from ORCA-job surface E -2314.472684523998
  N      -0.247608      1.402679     -1.893105
  Co     -0.661436      0.268624     -0.229642
  N      -1.488736      1.230173      0.778561
  C      -2.313025     -2.061757     -1.236947
  N      -1.196750     -1.312496     -1.254896
  N      -0.340784     -1.945192     -2.112487
  C      -0.904738     -3.070668     -2.636262
  C      -2.175528     -3.169700     -2.092992
  N       1.687986     -1.228917     -1.113542
  N       1.140077     -0.487403     -0.104362
  C       2.031253     -0.527887      0.901636
  C       3.156367     -1.287114      0.531655
  C       2.907827     -1.724492     -0.759388
  C       0.941209     -1.311567     -2.354083
  Si      0.679312      0.456134     -3.090342
  H      -3.143865     -1.772631     -0.602660
  H      -0.368771     -3.697062     -3.341070
  H       1.809871     -0.023645      1.835925
  H       4.033671     -1.497554      1.131786
  H       1.507824     -1.930576     -3.060977
  H      -1.160976      1.717151     -2.229491
  H       0.250749      2.221007     -1.535037
  H       3.490680     -2.334286     -1.441132
  H      -2.905347     -3.947542     -2.283874
  H      -1.655237      2.638179      2.291586
  H      -2.127482      3.221081      0.666647
  H      -3.199133      2.101824      1.561756
  H      -0.117304      0.313857     -4.335325
  H       2.017815      1.070419     -3.279362
  C      -2.142970      2.345003      1.343793
30
Coordinates from ORCA-job surface E -2314.472686539471
  N      -0.247976      1.402296     -1.892002
  Co     -0.661654      0.268210     -0.228808
  N      -1.489004      1.229645      0.779507
  C      -2.312414     -2.062916     -1.236066
  N      -1.196726     -1.312860     -1.254521
  N      -0.340778     -1.945103     -2.112409
  C      -0.904583     -3.070471     -2.636491
  C      -2.175345     -3.169910     -2.093326
  N       1.687906     -1.228891     -1.113531
  N       1.140041     -0.487825     -0.104048
  C       2.031014     -0.529406      0.902036
  C       3.156691     -1.287347      0.531314
  C       2.907839     -1.724404     -0.759734
  C       0.941064     -1.311129     -2.354093
  Si      0.678809      0.456685     -3.089647
  H      -3.142937     -1.774626     -0.600954
  H      -0.368657     -3.696348     -3.341807
  H       1.809355     -0.026214      1.836845
  H       4.034250     -1.497613      1.131124
  H       1.507693     -1.929832     -3.061263
  H      -1.161471      1.716814     -2.228078
  H       0.250195      2.220650     -1.533662
  H       3.490781     -2.333639     -1.441920
  H      -2.905158     -3.947646     -2.284629
  H      -1.655380      2.640565      2.289924
  H      -2.126024      3.220843      0.663587
  H      -3.199241      2.104174      1.560041
  H      -0.117908      0.314671     -4.334665
  H       2.017268      1.071215     -3.278653
  C      -2.142701      2.346053      1.342298
30
Coordinates from ORCA-job surface E -2314.472691475742
  N      -0.249413      1.401343     -1.888103
  Co     -0.662334      0.266752     -0.226029
  N      -1.489873      1.227491      0.782929
  C      -2.311248     -2.065472     -1.234793
  N      -1.196547     -1.314112     -1.253472
  N      -0.340662     -1.944937     -2.112281
  C      -0.904050     -3.069919     -2.637380
  C      -2.174220     -3.171393     -2.093294
  N       1.687769     -1.228930     -1.113624
  N       1.140073     -0.489255     -0.103195
  C       2.031183     -0.532533      0.902579
  C       3.157136     -1.289340      0.530731
  C       2.908033     -1.724176     -0.760980
  C       0.940720     -1.309864     -2.354272
  Si      0.677267      0.458658     -3.087684
  H      -3.141328     -1.778889     -0.598255
  H      -0.368212     -3.694292     -3.344140
  H       1.809284     -0.031308      1.838441
  H       4.034882     -1.500146      1.130038
  H       1.507360     -1.927732     -3.062185
  H      -1.163373      1.716127     -2.222866
  H       0.247900      2.219829     -1.528682
  H       3.491175     -2.331815     -1.444465
  H      -2.903548     -3.949487     -2.284872
  H      -1.656026      2.647814      2.284960
  H      -2.121259      3.219429      0.653973
  H      -3.199625      2.111309      1.554898
  H      -0.119756      0.317569     -4.332823
  H       2.015537      1.074018     -3.276686
  C      -2.141897      2.348903      1.337903
30
Coordinates from ORCA-job surface E -2314.472693639571
  N      -0.250588      1.400741     -1.885009
  Co     -0.662786      0.265540     -0.223902
  N      -1.490482      1.225565      0.785686
  C      -2.311118     -2.066474     -1.234841
  N      -1.196413     -1.315121     -1.252825
  N      -0.340539     -1.945093     -2.112196
  C      -0.903487     -3.070100     -2.637611
  C      -2.173787     -3.172070     -2.093760
  N       1.687821     -1.229218     -1.113667
  N       1.140288     -0.490338     -0.102634
  C       2.031968     -0.533491      0.902629
  C       3.157831     -1.290167      0.530132
  C       2.908117     -1.724711     -0.761629
  C       0.940585     -1.309411     -2.354317
  Si      0.676345      0.459854     -3.086475
  H      -3.141362     -1.780275     -0.598336
  H      -0.367495     -3.693918     -3.344747
  H       1.810469     -0.032469      1.838701
  H       4.035903     -1.500933      1.128961
  H       1.507185     -1.926933     -3.062532
  H      -1.164889      1.715748     -2.218722
  H       0.246032      2.219323     -1.524760
  H       3.491074     -2.331928     -1.445649
  H      -2.903008     -3.950128     -2.285848
  H      -1.656754      2.652296      2.282016
  H      -2.118011      3.217888      0.647737
  H      -3.199973      2.115711      1.551749
  H      -0.120866      0.319563     -4.331636
  H       2.014363      1.075862     -3.275495
  C      -2.141471      2.350326      1.335351
30
Coordinates from ORCA-job surface E -2314.472694174666
  N      -0.251055      1.400512     -1.883704
  Co     -0.662936      0.265086     -0.223043
  N      -1.490703      1.224797      0.786792
  C      -2.311263     -2.066651     -1.234957
  N      -1.196410     -1.315452     -1.252725
  N      -0.340555     -1.945195     -2.112273
  C      -0.903513     -3.070068     -2.638051
  C      -2.173667     -3.172317     -2.093831
  N       1.687999     -1.229325     -1.113713
  N       1.140543     -0.490641     -0.102503
  C       2.032415     -0.533569      0.902644
  C       3.158098     -1.290519      0.529952
  C       2.908484     -1.724671     -0.761995
  C       0.940559     -1.309480     -2.354222
  Si      0.676105      0.460099     -3.086054
  H      -3.141583     -1.780464     -0.598576
  H      -0.367534     -3.693750     -3.345298
  H       1.811123     -0.032463      1.838698
  H       4.036134     -1.501553      1.128759
  H       1.507116     -1.926948     -3.062498
  H      -1.165444      1.715541     -2.217167
  H       0.245439      2.219091     -1.523265
  H       3.491390     -2.331782     -1.446134
  H      -2.902757     -3.950539     -2.285809
  H      -1.657255      2.653866      2.281031
  H      -2.116863      3.217277      0.645502
  H      -3.200196      2.117232      1.550527
  H      -0.121192      0.320293     -4.331128
  H       2.013885      1.076452     -3.275056
  C      -2.141415      2.350780      1.334467
30
Coordinates from ORCA-job surface E -2314.472378732723
  N      -0.261797      1.409712     -1.868441
  Co     -0.661759      0.255342     -0.218591
  N      -1.488498      1.226949      0.780782
  C      -2.308764     -2.076235     -1.232191
  N      -1.194948     -1.323578     -1.249152
  N      -0.339531     -1.948459     -2.110977
  C      -0.900663     -3.072988     -2.639521
  C      -2.170033     -3.179405     -2.094102
  N       1.688229     -1.232842     -1.112773
  N       1.141392     -0.498957     -0.099209
  C       2.034079     -0.543398      0.905079
  C       3.160162     -1.298099      0.529023
  C       2.909677     -1.728132     -0.764202
  C       0.939294     -1.307772     -2.352865
  Si      0.669440      0.468770     -3.078601
  H      -3.138919     -1.792933     -0.594297
  H      -0.364282     -3.693315     -3.349423
  H       1.813063     -0.045128      1.842717
  H       4.039100     -1.509979      1.126207
  H       1.506076     -1.921416     -3.064295
  H      -1.177448      1.724963     -2.198235
  H       0.232529      2.228149     -1.504695
  H       3.492607     -2.332022     -1.451178
  H      -2.897915     -3.958385     -2.287596
  H      -1.653492      2.669240      2.262549
  H      -2.106000      3.220835      0.620955
  H      -3.196524      2.132864      1.532048
  H      -0.129582      0.332754     -4.322995
  H       2.005605      1.088886     -3.266766
  C      -2.136147      2.360218      1.317115
30
Coordinates from ORCA-job surface E -2314.472402362124
  N      -0.261652      1.407623     -1.867123
  Co     -0.662216      0.254439     -0.216920
  N      -1.488946      1.226854      0.781754
  C      -2.308453     -2.078180     -1.230479
  N      -1.195351     -1.324315     -1.247770
  N      -0.339889     -1.947833     -2.111362
  C      -0.900970     -3.071855     -2.641222
  C      -2.169796     -3.179605     -2.094772
  N       1.688373     -1.232083     -1.112927
  N       1.141028     -0.499713     -0.097826
  C       2.033786     -0.545603      0.906455
  C       3.160689     -1.298267      0.528447
  C       2.910479     -1.726677     -0.765387
  C       0.938744     -1.306827     -2.352444
  Si      0.668232      0.468586     -3.076000
  H      -3.138158     -1.796649     -0.591250
  H      -0.364825     -3.691077     -3.352230
  H       1.812546     -0.049337      1.845081
  H       4.039894     -1.510463      1.125127
  H       1.505578     -1.918998     -3.065091
  H      -1.177131      1.722214     -2.197745
  H       0.233576      2.225618     -1.503868
  H       3.493719     -2.329276     -1.453194
  H      -2.897289     -3.958842     -2.288689
  H      -1.653424      2.672757      2.259542
  H      -2.104521      3.222037      0.616891
  H      -3.196357      2.136385      1.528983
  H      -0.131087      0.333116     -4.320130
  H       2.004081      1.089184     -3.263928
  C      -2.135710      2.362422      1.314450
30
Coordinates from ORCA-job surface E -2314.472422526652
  N      -0.261845      1.403328     -1.863358
  Co     -0.663231      0.252015     -0.212855
  N      -1.490006      1.225614      0.784812
  C      -2.308349     -2.081271     -1.229062
  N      -1.195872     -1.326351     -1.244729
  N      -0.340481     -1.946749     -2.111786
  C      -0.901015     -3.070193     -2.643615
  C      -2.168960     -3.180577     -2.095925
  N       1.688472     -1.230858     -1.113075
  N       1.140311     -0.501909     -0.094956
  C       2.034541     -0.548626      0.908046
  C       3.161796     -1.299352      0.527248
  C       2.911439     -1.724818     -0.767411
  C       0.937591     -1.304671     -2.351664
  Si      0.665448      0.468854     -3.070453
  H      -3.138033     -1.802182     -0.588754
  H      -0.364987     -3.687364     -3.356465
  H       1.813857     -0.054627      1.847984
  H       4.041708     -1.512052      1.122751
  H       1.504549     -1.913857     -3.066817
  H      -1.177267      1.716823     -2.195090
  H       0.234815      2.220636     -1.500588
  H       3.494932     -2.325242     -1.456877
  H      -2.895724     -3.960251     -2.290951
  H      -1.653355      2.680431      2.253239
  H      -2.100550      3.223024      0.607562
  H      -3.196253      2.143976      1.522388
  H      -0.134582      0.334692     -4.314144
  H       2.000684      1.090659     -3.257931
  C      -2.134682      2.366536      1.308846
30
Coordinates from ORCA-job surface E -2314.472424533419
  N      -0.262189      1.402970     -1.862278
  Co     -0.663439      0.251619     -0.212039
  N      -1.490272      1.225104      0.785738
  C      -2.307749     -2.082397     -1.228174
  N      -1.195856     -1.326691     -1.244355
  N      -0.340487     -1.946655     -2.111688
  C      -0.900888     -3.069987     -2.643809
  C      -2.168818     -3.180740     -2.096251
  N       1.688386     -1.230829     -1.113049
  N       1.140282     -0.502306     -0.094645
  C       2.034307     -0.550115      0.908439
  C       3.162126     -1.299531      0.526915
  C       2.911440     -1.724723     -0.767731
  C       0.937440     -1.304237     -2.351663
  Si      0.664958      0.469397     -3.069774
  H      -3.137105     -1.804135     -0.587054
  H      -0.364912     -3.686650     -3.357155
  H       1.813352     -0.057156      1.848880
  H       4.042300     -1.512027      1.122094
  H       1.504406     -1.913132     -3.067077
  H      -1.177735      1.716524     -2.193690
  H       0.234291      2.220295     -1.499230
  H       3.495018     -2.324595     -1.457624
  H      -2.895598     -3.960286     -2.291707
  H      -1.653499      2.682676      2.251553
  H      -2.099062      3.222657      0.604583
  H      -3.196330      2.146200      1.520571
  H      -0.135178      0.335484     -4.313496
  H       2.000158      1.091423     -3.257251
  C      -2.134397      2.367482      1.307338
30
Coordinates from ORCA-job surface E -2314.472429296580
  N      -0.263492      1.402117     -1.858589
  Co     -0.664060      0.250269     -0.209408
  N      -1.491108      1.223091      0.788978
  C      -2.306674     -2.084747     -1.226929
  N      -1.195715     -1.327825     -1.243333
  N      -0.340417     -1.946471     -2.111499
  C      -0.900464     -3.069404     -2.644585
  C      -2.167825     -3.182065     -2.096170
  N       1.688235     -1.230849     -1.113093
  N       1.140334     -0.503611     -0.093823
  C       2.034493     -0.553020      0.908950
  C       3.162563     -1.301349      0.526369
  C       2.911606     -1.724454     -0.768875
  C       0.937084     -1.303014     -2.351798
  Si      0.663499      0.471281     -3.067920
  H      -3.135585     -1.808096     -0.584466
  H      -0.364605     -3.684630     -3.359301
  H       1.813331     -0.061924      1.850367
  H       4.042925     -1.514332      1.121055
  H       1.504040     -1.911141     -3.067891
  H      -1.179477      1.715964     -2.188699
  H       0.232193      2.219530     -1.494471
  H       3.495362     -2.322795     -1.459989
  H      -2.894166     -3.961925     -2.291891
  H      -1.654151      2.689243      2.246684
  H      -2.094371      3.220915      0.595557
  H      -3.196619      2.152708      1.515261
  H      -0.136949      0.338216     -4.311736
  H       1.998547      1.094028     -3.255434
  C      -2.133583      2.369928      1.303045
30
Coordinates from ORCA-job surface E -2314.472431381659
  N      -0.264601      1.401529     -1.855508
  Co     -0.664495      0.249085     -0.207280
  N      -1.491731      1.221210      0.791716
  C      -2.306571     -2.085694     -1.226941
  N      -1.195600     -1.328793     -1.242640
  N      -0.340323     -1.946583     -2.111365
  C      -0.899946     -3.069523     -2.644783
  C      -2.167420     -3.182695     -2.096579
  N       1.688265     -1.231104     -1.113112
  N       1.140552     -0.504664     -0.093236
  C       2.035302     -0.553939      0.909004
  C       3.163257     -1.302159      0.525766
  C       2.911678     -1.724941     -0.769529
  C       0.936914     -1.302519     -2.351808
  Si      0.662567      0.472486     -3.066691
  H      -3.135643     -1.809428     -0.584511
  H      -0.363946     -3.684185     -3.359882
  H       1.814562     -0.063047      1.850632
  H       4.043944     -1.515118      1.119966
  H       1.503817     -1.910303     -3.068203
  H      -1.180922      1.715622     -2.184545
  H       0.230431      2.218997     -1.490539
  H       3.495238     -2.322849     -1.461188
  H      -2.893651     -3.962521     -2.292794
  H      -1.654935      2.693505      2.243621
  H      -2.091016      3.219136      0.589404
  H      -3.196927      2.156928      1.511765
  H      -0.138096      0.340192     -4.310505
  H       1.997381      1.095824     -3.254256
  C      -2.133136      2.371191      1.300391
30
Coordinates from ORCA-job surface E -2314.472431709512
  N      -0.265006      1.401313     -1.854268
  Co     -0.664626      0.248667     -0.206459
  N      -1.491951      1.220505      0.792758
  C      -2.306717     -2.085842     -1.227025
  N      -1.195603     -1.329090     -1.242516
  N      -0.340352     -1.946656     -2.111417
  C      -0.899990     -3.069459     -2.645190
  C      -2.167315     -3.182904     -2.096631
  N       1.688428     -1.231189     -1.113150
  N       1.140795     -0.504943     -0.093095
  C       2.035742     -0.554008      0.909022
  C       3.163523     -1.302486      0.525579
  C       2.912027     -1.724881     -0.769889
  C       0.936872     -1.302571     -2.351695
  Si      0.662338      0.472714     -3.066283
  H      -3.135860     -1.809592     -0.584709
  H      -0.364005     -3.683990     -3.360395
  H       1.815210     -0.063042      1.850641
  H       4.044179     -1.515713      1.119748
  H       1.503729     -1.910310     -3.068148
  H      -1.181407      1.715440     -2.183061
  H       0.229934      2.218756     -1.489110
  H       3.495527     -2.322690     -1.461667
  H      -2.893418     -3.962890     -2.292739
  H      -1.655474      2.694913      2.242650
  H      -2.089894      3.218490      0.587316
  H      -3.197147      2.158301      1.510445
  H      -0.138424      0.340872     -4.309996
  H       1.996932      1.096354     -3.253853
  C      -2.133096      2.371569      1.299507
30
Coordinates from ORCA-job surface E -2314.472093957169
  N      -0.275819      1.410535     -1.838871
  Co     -0.663415      0.239061     -0.202157
  N      -1.489646      1.222627      0.786559
  C      -2.304247     -2.095330     -1.224243
  N      -1.194189     -1.337118     -1.238945
  N      -0.339388     -1.949802     -2.110064
  C      -0.897201     -3.072255     -2.646566
  C      -2.163714     -3.189886     -2.096835
  N       1.688590     -1.234593     -1.112160
  N       1.141630     -0.513153     -0.089793
  C       2.037375     -0.563747      0.911460
  C       3.165512     -1.309983      0.524680
  C       2.913123     -1.728236     -0.772032
  C       0.935530     -1.300742     -2.350263
  Si      0.655610      0.481448     -3.058750
  H      -3.133207     -1.821972     -0.580445
  H      -0.360835     -3.683418     -3.364382
  H       1.817142     -0.075623      1.854631
  H       4.047056     -1.524070      1.117222
  H       1.502578     -1.904646     -3.069818
  H      -1.193479      1.724856     -2.163968
  H       0.216948      2.227809     -1.470389
  H       3.496615     -2.322814     -1.466608
  H      -2.888595     -3.970632     -2.294444
  H      -1.651318      2.709792      2.223687
  H      -2.078784      3.221357      0.562729
  H      -3.193072      2.173412      1.491481
  H      -0.146891      0.353379     -4.301744
  H       1.988574      1.108834     -3.245456
  C      -2.127533      2.380549      1.281853
30
Coordinates from ORCA-job surface E -2314.472117565312
  N      -0.275651      1.408448     -1.837556
  Co     -0.663881      0.238164     -0.200460
  N      -1.490101      1.222548      0.787534
  C      -2.303943     -2.097248     -1.222549
  N      -1.194599     -1.337835     -1.237546
  N      -0.339775     -1.949152     -2.110414
  C      -0.897548     -3.071075     -2.648245
  C      -2.163509     -3.190037     -2.097510
  N       1.688715     -1.233808     -1.112283
  N       1.141257     -0.513895     -0.088400
  C       2.037099     -0.565927      0.912815
  C       3.166046     -1.310098      0.524097
  C       2.913910     -1.726728     -0.773198
  C       0.934953     -1.299807     -2.349783
  Si      0.654398      0.481219     -3.056107
  H      -3.132443     -1.825667     -0.577442
  H      -0.361428     -3.681125     -3.367152
  H       1.816666     -0.079810      1.856953
  H       4.047865     -1.524484      1.116123
  H       1.502039     -1.902240     -3.070531
  H      -1.193133      1.722133     -2.163490
  H       0.218039      2.225276     -1.469574
  H       3.497698     -2.320009     -1.468596
  H      -2.888008     -3.971026     -2.295556
  H      -1.651213      2.713199      2.220588
  H      -2.077256      3.222421      0.558651
  H      -3.192843      2.176815      1.488288
  H      -0.148406      0.353680     -4.298825
  H       1.987054      1.109061     -3.242585
  C      -2.127052      2.382646      1.279125
30
Coordinates from ORCA-job surface E -2314.472137830464
  N      -0.275773      1.404165     -1.833815
  Co     -0.664897      0.235753     -0.196365
  N      -1.491169      1.221344      0.790578
  C      -2.303895     -2.100236     -1.221164
  N      -1.195143     -1.339825     -1.234481
  N      -0.340425     -1.948027     -2.110761
  C      -0.897683     -3.069334     -2.650565
  C      -2.162771     -3.190883     -2.098675
  N       1.688776     -1.232542     -1.112367
  N       1.140535     -0.516053     -0.085515
  C       2.037890     -0.568839      0.914379
  C       3.167177     -1.311034      0.522889
  C       2.914834     -1.724784     -0.775168
  C       0.933754     -1.297671     -2.348900
  Si      0.651622      0.481397     -3.050501
  H      -3.132373     -1.831072     -0.575035
  H      -0.361695     -3.677338     -3.371276
  H       1.818057     -0.084956      1.859792
  H       4.049726     -1.525860      1.113711
  H       1.500933     -1.897135     -3.072099
  H      -1.193183      1.716812     -2.160861
  H       0.219390      2.220286     -1.466322
  H       3.498847     -2.315894     -1.472197
  H      -2.886574     -3.972261     -2.297866
  H      -1.651065      2.720553      2.214095
  H      -2.073193      3.223035      0.549376
  H      -3.192595      2.184064      1.481396
  H      -0.151911      0.355129     -4.292756
  H       1.983685      1.110381     -3.236557
  C      -2.125930      2.386466      1.273401
30
Coordinates from ORCA-job surface E -2314.472139728291
  N      -0.276089      1.403830     -1.832766
  Co     -0.665094      0.235381     -0.195568
  N      -1.491434      1.220863      0.791478
  C      -2.303302     -2.101326     -1.220274
  N      -1.195133     -1.340138     -1.234107
  N      -0.340439     -1.947921     -2.110647
  C      -0.897582     -3.069107     -2.650739
  C      -2.162650     -3.191016     -2.098968
  N       1.688685     -1.232504     -1.112332
  N       1.140512     -0.516425     -0.085209
  C       2.037660     -0.570299      0.914765
  C       3.167491     -1.311196      0.522574
  C       2.914830     -1.724668     -0.775473
  C       0.933599     -1.297232     -2.348894
  Si      0.651142      0.481937     -3.049843
  H      -3.131441     -1.832983     -0.573340
  H      -0.361658     -3.676607     -3.371940
  H       1.817558     -0.087459      1.860668
  H       4.050293     -1.525825      1.113081
  H       1.500780     -1.896418     -3.072341
  H      -1.193620      1.716550     -2.159481
  H       0.218906      2.219956     -1.464985
  H       3.498924     -2.315228     -1.472918
  H      -2.886473     -3.972263     -2.298571
  H      -1.651200      2.722681      2.212374
  H      -2.071714      3.222557      0.546475
  H      -3.192638      2.186154      1.479506
  H      -0.152505      0.355902     -4.292120
  H       1.983177      1.111119     -3.235914
  C      -2.125635      2.387322      1.271879
30
Coordinates from ORCA-job surface E -2314.472144004399
  N      -0.277269      1.403053     -1.829238
  Co     -0.665667      0.234127     -0.193042
  N      -1.492251      1.218984      0.794573
  C      -2.302291     -2.103504     -1.219044
  N      -1.195014     -1.341170     -1.233095
  N      -0.340401     -1.947701     -2.110407
  C      -0.897235     -3.068476     -2.651423
  C      -2.161737     -3.192221     -2.098818
  N       1.688518     -1.232494     -1.112344
  N       1.140575     -0.517633     -0.084404
  C       2.037860     -0.573042      0.915252
  C       3.167901     -1.312919      0.522063
  C       2.914964     -1.724363     -0.776548
  C       0.933231     -1.296016     -2.349001
  Si      0.649745      0.483769     -3.048078
  H      -3.129981     -1.836707     -0.570832
  H      -0.361454     -3.674586     -3.373939
  H       1.817578     -0.092001      1.862077
  H       4.050878     -1.528030      1.112094
  H       1.500384     -1.894485     -3.073078
  H      -1.195219      1.716097     -2.154651
  H       0.216991      2.219219     -1.460384
  H       3.499214     -2.313441     -1.475157
  H      -2.885144     -3.973763     -2.298659
  H      -1.651829      2.728757      2.207506
  H      -2.067164      3.220521      0.537883
  H      -3.192829      2.192115      1.474080
  H      -0.154240      0.358520     -4.290416
  H       1.981654      1.113585     -3.234238
  C      -2.124821      2.389444      1.267640
30
Coordinates from ORCA-job surface E -2314.472146150843
  N      -0.278274      1.402508     -1.826266
  Co     -0.666064      0.233006     -0.190988
  N      -1.492866      1.217200      0.797206
  C      -2.302223     -2.104347     -1.219041
  N      -1.194916     -1.342064     -1.232398
  N      -0.340333     -1.947777     -2.110234
  C      -0.896765     -3.068556     -2.651561
  C      -2.161391     -3.192757     -2.099194
  N       1.688532     -1.232720     -1.112341
  N       1.140797     -0.518622     -0.083823
  C       2.038670     -0.573876      0.915299
  C       3.168589     -1.313652      0.521468
  C       2.915013     -1.724826     -0.777168
  C       0.933043     -1.295509     -2.348981
  Si      0.648847      0.484942     -3.046891
  H      -3.130071     -1.837901     -0.570877
  H      -0.360850     -3.674136     -3.374425
  H       1.818821     -0.093008      1.862320
  H       4.051889     -1.528726      1.111017
  H       1.500130     -1.893668     -3.073334
  H      -1.196544      1.715821     -2.150609
  H       0.215391      2.218683     -1.456554
  H       3.499048     -2.313507     -1.476294
  H      -2.884709     -3.974249     -2.299520
  H      -1.652617      2.732689      2.204426
  H      -2.063903      3.218552      0.532020
  H      -3.193080      2.195962      1.470457
  H      -0.155377      0.360411     -4.289198
  H       1.980546      1.115273     -3.233147
  C      -2.124381      2.390492      1.265001
30
Coordinates from ORCA-job surface E -2314.472146415690
  N      -0.278602      1.402305     -1.825131
  Co     -0.666173      0.232634     -0.190232
  N      -1.493076      1.216578      0.798147
  C      -2.302384     -2.104449     -1.219110
  N      -1.194929     -1.342321     -1.232262
  N      -0.340376     -1.947832     -2.110266
  C      -0.896841     -3.068468     -2.651939
  C      -2.161322     -3.192918     -2.099237
  N       1.688684     -1.232787     -1.112363
  N       1.141028     -0.518868     -0.083679
  C       2.039096     -0.573910      0.915321
  C       3.168850     -1.313932      0.521289
  C       2.915350     -1.724740     -0.777504
  C       0.932994     -1.295567     -2.348848
  Si      0.648648      0.485127     -3.046518
  H      -3.130302     -1.838005     -0.571063
  H      -0.360947     -3.673930     -3.374902
  H       1.819455     -0.092956      1.862327
  H       4.052127     -1.529251      1.110799
  H       1.500033     -1.893697     -3.073250
  H      -1.196937      1.715667     -2.149248
  H       0.215009      2.218434     -1.455236
  H       3.499327     -2.313327     -1.476741
  H      -2.884524     -3.974554     -2.299465
  H      -1.653161      2.733899      2.203512
  H      -2.062890      3.217898      0.530164
  H      -3.193287      2.197121      1.469150
  H      -0.155685      0.361002     -4.288710
  H       1.980148      1.115707     -3.232803
  C      -2.124364      2.390781      1.264170
30
Coordinates from ORCA-job surface E -2314.471783220401
  N      -0.289481      1.411542     -1.809603
  Co     -0.664927      0.223166     -0.186078
  N      -1.490672      1.218674      0.791759
  C      -2.299943     -2.113841     -1.216312
  N      -1.193562     -1.350251     -1.228695
  N      -0.339474     -1.950861     -2.108857
  C      -0.894113     -3.071141     -2.653226
  C      -2.157753     -3.199794     -2.099376
  N       1.688783     -1.236080     -1.111327
  N       1.141851     -0.526972     -0.080368
  C       2.040701     -0.583561      0.917761
  C       3.170769     -1.321346      0.520416
  C       2.916354     -1.727990     -0.779585
  C       0.931575     -1.293620     -2.347344
  Si      0.641859      0.493919     -3.038909
  H      -3.127659     -1.850295     -0.566815
  H      -0.357860     -3.673221     -3.378755
  H       1.821384     -0.105455      1.866289
  H       4.054920     -1.537540      1.108296
  H       1.498774     -1.887905     -3.074796
  H      -1.209074      1.725068     -2.129995
  H       0.201953      2.227474     -1.436369
  H       3.500289     -2.313338     -1.481584
  H      -2.879721     -3.982191     -2.301091
  H      -1.648628      2.748292      2.184088
  H      -2.051546      3.220098      0.505546
  H      -3.188821      2.211713      1.449723
  H      -0.164228      0.373552     -4.280342
  H       1.971715      1.128233     -3.224307
  C      -2.118516      2.399314      1.246228
30
Coordinates from ORCA-job surface E -2314.471806941575
  N      -0.289287      1.409460     -1.808307
  Co     -0.665403      0.222281     -0.184367
  N      -1.491132      1.218623      0.792723
  C      -2.299643     -2.115736     -1.214636
  N      -1.193979     -1.350949     -1.227283
  N      -0.339887     -1.950190     -2.109173
  C      -0.894499     -3.069918     -2.654879
  C      -2.157580     -3.199898     -2.100058
  N       1.688885     -1.235272     -1.111420
  N       1.141464     -0.527699     -0.078970
  C       2.040433     -0.585715      0.919094
  C       3.171304     -1.321402      0.519829
  C       2.917119     -1.726432     -0.780728
  C       0.930974     -1.292696     -2.346810
  Si      0.640650      0.493646     -3.036234
  H      -3.126888     -1.853974     -0.563852
  H      -0.358499     -3.670879     -3.381485
  H       1.820933     -0.109620      1.868568
  H       4.055737     -1.537873      1.107181
  H       1.498199     -1.885519     -3.075426
  H      -1.208697      1.722372     -2.129549
  H       0.203083      2.224947     -1.435581
  H       3.501341     -2.310477     -1.483538
  H      -2.879173     -3.982524     -2.302221
  H      -1.648479      2.751574      2.180920
  H      -2.049978      3.221043      0.501490
  H      -3.188528      2.214992      1.446429
  H      -0.165739      0.373783     -4.277386
  H       1.970209      1.128384     -3.221413
  C      -2.117992      2.401307      1.243454
30
Coordinates from ORCA-job surface E -2314.471826293568
  N      -0.289335      1.405207     -1.804649
  Co     -0.666421      0.219909     -0.180284
  N      -1.492202      1.217492      0.795708
  C      -2.299649     -2.118612     -1.213295
  N      -1.194543     -1.352885     -1.224211
  N      -0.340588     -1.949028     -2.109452
  C      -0.894715     -3.068108     -2.657123
  C      -2.156931     -3.200630     -2.101219
  N       1.688905     -1.233966     -1.111444
  N       1.140729     -0.529806     -0.076089
  C       2.041241     -0.588499      0.920624
  C       3.172430     -1.322198      0.518633
  C       2.917998     -1.724406     -0.782632
  C       0.929739     -1.290589     -2.345839
  Si      0.637906      0.493731     -3.030618
  H      -3.126876     -1.859236     -0.561547
  H      -0.358862     -3.667034     -3.385491
  H       1.822374     -0.114593      1.871329
  H       4.057606     -1.539056      1.104768
  H       1.497031     -1.880476     -3.076838
  H      -1.208658      1.717132     -2.127010
  H       0.204533      2.219980     -1.432415
  H       3.502422     -2.306289     -1.487037
  H      -2.877854     -3.983605     -2.304548
  H      -1.648237      2.758552      2.174324
  H      -2.045867      3.221344      0.492396
  H      -3.188130      2.221858      1.439343
  H      -0.169217      0.375081     -4.271291
  H       1.966901      1.129536     -3.215404
  C      -2.116781      2.404835      1.237681
30
Coordinates from ORCA-job surface E -2314.471828807778
  N      -0.289616      1.404904     -1.803657
  Co     -0.666608      0.219567     -0.179527
  N      -1.492460      1.217052      0.796560
  C      -2.299070     -2.119657     -1.212415
  N      -1.194542     -1.353167     -1.223854
  N      -0.340611     -1.948919     -2.109324
  C      -0.894637     -3.067875     -2.657266
  C      -2.156842     -3.200725     -2.101493
  N       1.688807     -1.233924     -1.111398
  N       1.140707     -0.530145     -0.075796
  C       2.041004     -0.589911      0.920998
  C       3.172730     -1.322315      0.518335
  C       2.917981     -1.724280     -0.782908
  C       0.929584     -1.290160     -2.345830
  Si      0.637452      0.494256     -3.030002
  H      -3.125949     -1.861084     -0.559881
  H      -0.358855     -3.666314     -3.386104
  H       1.821870     -0.117034      1.872172
  H       4.058152     -1.538960      1.104168
  H       1.496873     -1.879790     -3.077055
  H      -1.209055      1.716914     -2.125682
  H       0.204091      2.219671     -1.431128
  H       3.502483     -2.305628     -1.487708
  H      -2.877798     -3.983559     -2.305223
  H      -1.648355      2.760518      2.172626
  H      -2.044414      3.220782      0.489647
  H      -3.188138      2.223787      1.437436
  H      -0.169787      0.375816     -4.270693
  H       1.966430      1.130228     -3.214819
  C      -2.116477      2.405591      1.236192
30
Coordinates from ORCA-job surface E -2314.471832892158
  N      -0.290638      1.404218     -1.800426
  Co     -0.667134      0.218443     -0.177205
  N      -1.493235      1.215377      0.799396
  C      -2.298155     -2.121622     -1.211256
  N      -1.194457     -1.354079     -1.222903
  N      -0.340605     -1.948688     -2.109052
  C      -0.894373     -3.067238     -2.657851
  C      -2.156040     -3.201790     -2.101309
  N       1.688623     -1.233893     -1.111376
  N       1.140763     -0.531222     -0.075042
  C       2.041183     -0.592404      0.921447
  C       3.173094     -1.323856      0.517879
  C       2.918080     -1.723937     -0.783872
  C       0.929219     -1.289004     -2.345913
  Si      0.636171      0.495966     -3.028404
  H      -3.124594     -1.864485     -0.557536
  H      -0.358746     -3.664378     -3.387906
  H       1.821883     -0.121212      1.873462
  H       4.058677     -1.540938      1.103269
  H       1.496469     -1.878003     -3.077689
  H      -1.210465      1.716570     -2.121191
  H       0.202401      2.218981     -1.426844
  H       3.502724     -2.303892     -1.489742
  H      -2.876618     -3.984887     -2.305252
  H      -1.648920      2.765904      2.167999
  H      -2.040116      3.218610      0.481829
  H      -3.188224      2.229069      1.432149
  H      -0.171404      0.378213     -4.269134
  H       1.965061      1.132456     -3.213357
  C      -2.115676      2.407364      1.232200
30
Coordinates from ORCA-job surface E -2314.471834698689
  N      -0.291529      1.403679     -1.797598
  Co     -0.667514      0.217385     -0.175230
  N      -1.493845      1.213728      0.801896
  C      -2.298129     -2.122389     -1.211242
  N      -1.194389     -1.354917     -1.222192
  N      -0.340568     -1.948732     -2.108843
  C      -0.893962     -3.067266     -2.657964
  C      -2.155747     -3.202257     -2.101657
  N       1.688613     -1.234084     -1.111342
  N       1.140962     -0.532157     -0.074447
  C       2.041973     -0.593160      0.921504
  C       3.173759     -1.324511      0.517309
  C       2.918118     -1.724327     -0.784460
  C       0.929010     -1.288492     -2.345859
  Si      0.635312      0.497080     -3.027264
  H      -3.124726     -1.865587     -0.557582
  H      -0.358214     -3.663884     -3.388360
  H       1.823107     -0.122129      1.873705
  H       4.059662     -1.541544      1.102220
  H       1.496190     -1.877206     -3.077889
  H      -1.211660      1.716312     -2.117306
  H       0.200969      2.218408     -1.423150
  H       3.502552     -2.303884     -1.490835
  H      -2.876244     -3.985295     -2.306078
  H      -1.649672      2.769508      2.164944
  H      -2.036947      3.216540      0.476311
  H      -3.188401      2.232581      1.428465
  H      -0.172518      0.379983     -4.267940
  H       1.964020      1.134010     -3.212354
  C      -2.115230      2.408245      1.229610
30
Coordinates from ORCA-job surface E -2314.471834915332
  N      -0.291811      1.403478     -1.796515
  Co     -0.667617      0.217034     -0.174502
  N      -1.494057      1.213154      0.802790
  C      -2.298289     -2.122480     -1.211295
  N      -1.194408     -1.355155     -1.222039
  N      -0.340619     -1.948768     -2.108855
  C      -0.894046     -3.067155     -2.658319
  C      -2.155691     -3.202391     -2.101702
  N       1.688747     -1.234134     -1.111353
  N       1.141175     -0.532393     -0.074291
  C       2.042383     -0.593195      0.921534
  C       3.174018     -1.324762      0.517128
  C       2.918433     -1.724221     -0.784786
  C       0.928950     -1.288535     -2.345714
  Si      0.635122      0.497257     -3.026906
  H      -3.124954     -1.865688     -0.557741
  H      -0.358317     -3.663655     -3.388810
  H       1.823721     -0.122092      1.873729
  H       4.059906     -1.542030      1.101991
  H       1.496082     -1.877231     -3.077784
  H      -1.212006      1.716169     -2.115988
  H       0.200648      2.218143     -1.421868
  H       3.502805     -2.303684     -1.491273
  H      -2.876077     -3.985566     -2.306040
  H      -1.650202      2.770628      2.164023
  H      -2.035969      3.215860      0.474551
  H      -3.188586      2.233636      1.427131
  H      -0.172827      0.380531     -4.267460
  H       1.963648      1.134398     -3.212049
  C      -2.115211      2.408486      1.228783
30
Coordinates from ORCA-job surface E -2314.471442736454
  N      -0.302752      1.412722     -1.780857
  Co     -0.666336      0.207703     -0.170495
  N      -1.491553      1.215225      0.796210
  C      -2.295877     -2.131778     -1.208484
  N      -1.193087     -1.362990     -1.218476
  N      -0.339776     -1.951684     -2.107394
  C      -0.891378     -3.069708     -2.659520
  C      -2.152155     -3.209163     -2.101782
  N       1.688784     -1.237318     -1.110271
  N       1.141988     -0.540392     -0.070972
  C       2.043963     -0.602758      0.923976
  C       3.175869     -1.332094      0.516281
  C       2.919348     -1.727368     -0.786808
  C       0.927457     -1.286474     -2.344141
  Si      0.628273      0.506106     -3.019226
  H      -3.122322     -1.877890     -0.553510
  H      -0.355311     -3.662813     -3.392536
  H       1.825647     -0.134509      1.877663
  H       4.062619     -1.550250      1.099508
  H       1.494717     -1.871315     -3.079211
  H      -1.224203      1.725547     -2.096579
  H       0.187526      2.227164     -1.402858
  H       3.503647     -2.303582     -1.496020
  H      -2.871294     -3.993101     -2.307591
  H      -1.645304      2.784547      2.144162
  H      -2.024403      3.217422      0.449911
  H      -3.183743      2.247719      1.407265
  H      -0.181443      0.393121     -4.258981
  H       1.955140      1.146969     -3.203460
  C      -2.109089      2.416585      1.210567
30
Coordinates from ORCA-job surface E -2314.471466396930
  N      -0.302547      1.410646     -1.779596
  Co     -0.666822      0.206830     -0.168770
  N      -1.492015      1.215205      0.797164
  C      -2.295574     -2.133652     -1.206822
  N      -1.193507     -1.363668     -1.217050
  N      -0.340211     -1.950989     -2.107676
  C      -0.891796     -3.068438     -2.661150
  C      -2.152005     -3.209223     -2.102468
  N       1.688864     -1.236485     -1.110334
  N       1.141586     -0.541103     -0.069569
  C       2.043696     -0.604896      0.925291
  C       3.176396     -1.332104      0.515696
[truncated: 164,553 more chars]
